# Supplementary material for: Optimization strategies and advances in the research and development of AAV‐based gene therapy to deliver large transgenes
Source: Clin Transl Med. 2024 Mar 15;14(3):e1607. doi: 10.1002/ctm2.1607 (PMC10941601; doi:10.1002/ctm2.1607)
Supplement: Supplementary file 1 — Table 1 AAV‐based gene therapeutics. [file CTM2-14-e1607-s001.xlsx]

## Sheet: AAV_RnD 2024
Company	Country	Viral Vector	Gene	Protein	Gene size, kb	Drug name	Disease	Field	Phase	№ ClinicalTrails	Status	Method	Administration	Dose	Reason for termination
4D Molecular Tx	USA	R100	-	-	-	4D-175	Geographic Atrophy	Ophthalmology	Pre	NA	NA	Undisclosed	Undisclosed	Undisclosed	Undisclosed
4D Molecular Tx	USA	A101	CFTR	cystic fibrosis transmembrane conductance regulator	4.44	4D-710	Cystic Fibrosis eligible for modulators	Pulmonology	Pre	NA	NA	Undisclosed	Undisclosed	Undisclosed	Undisclosed
4D Molecular Tx	USA	A101	CFTR	cystic fibrosis transmembrane conductance regulator	4.44	4D-710	Cystic Fibrosis modulator-ineligible	Pulmonology	I/II	NCT05248230	Recruiting	CFTRΔR	Inhalational administration of 4 dose levels	Undisclosed	Undisclosed
4D Molecular Tx	USA	C102	GLA	α-galactosidase A	1.29	4D-310	Fabry disease	Metabolic	I/II	NCT05629559	Active, not recruiting	Undisclosed	Single IV administration of 2 dose levels	Undisclosed	Undisclosed
4D Molecular Tx	USA	R100	RAB1A	Ras-Related Protein Rab-1A	1.95	4D-110	Choroideremia	Ophthalmology	I/II	NCT04483440	Active, not recruiting	Undisclosed	Single intravitreal (IVT) injection of 2 dose levels	Undisclosed	Undisclosed
4D Molecular Tx	USA	R100	RPGR	Retinitis pigmentosa GTPase regulator	3.45	4D-125	X-Linked Retinitis Pigmentosa	Ophthalmology	I/II	NCT04517149	Active, not recruiting	Undisclosed	Single dose, IVT injection of 2 dose levels	Undisclosed	Undisclosed
4D Molecular Tx	USA	A101	Serpina1	Serpin Family A Member 1	1.23	4D-727	Alpha-1 antitrypsin deficiencly	Pulmonology	Pre	NA	NA	Undisclosed	Undisclosed	Undisclosed	Undisclosed
4D Molecular Tx	USA	R100	Synthetic	antiVEGF	-	4D-150	Diabetic Macular Edema	Ophthalmology	Pre	NA	NA	Undisclosed	Undisclosed	Undisclosed	Undisclosed
4D Molecular Tx	USA	R100	Synthetic	antiVEGF	-	4D-150	Wet Age-Related Macular Degeneration	Ophthalmology	I/II	NCT05197270	Recruiting	Undisclosed	Single dose IVT injection of 4 dose levels	Undisclosed	Undisclosed
AbbVie Inc/RegenX Bio	USA	AAV8	Synthetic	antiVEGF fab	-	RGX-314	Wet Age-Related Macular Degeneration	Ophthalmology	III	NCT04704921	Recruiting	Undisclosed	Subretinal delivery One time of 2 dose levels	Undisclosed	Undisclosed
Abeona Therapeutics Inc	USA	-	ABCA4	ATP-Binding Cassette Sub-Family A Member 4	6.81	ABO-504	Stargardt Disease	Ophthalmology	Pre	NA	NA	Dual AAV	Undisclosed	Undisclosed	Undisclosed
Abeona Therapeutics Inc	USA	AAV204	OPA1	OPA1 Mitochondrial Dynamin Like GTPase	2.88	ABO-505	Autosomal Dominant Optic Atrophy	Ophthalmology	Pre	NA	NA	Undisclosed	Undisclosed	Undisclosed	Undisclosed
Abeona Therapeutics Inc	USA	AAV204	RS1	Retinoschisin 1	0.67	ABO-503	X-linked Retinoschisis	Ophthalmology	Pre	NA	NA	Undisclosed	Undisclosed	Undisclosed	Undisclosed
Abeona Therapeutics Inc	USA	AAV9	SGSH	N-Sulfoglucoseamine Sulfohydrolase	1.52	ABO102	Mucopolysaccharidosis type IIIa (Sanfilippo type A)	Metabolic	III	NCT02716246	Active, not recruiting	Undisclosed	One time through a venous catheter inserted into a peripheral limb vein of 3 dose levels	0.5E13, 1.0E13, 3.0E13 VG/kg	Undisclosed
Adverum (Avalanche) Biotechnlogies	USA	AAV2.7m8	OPN1MW/OPN1LW	Human M- and L-opsin	2.1	ADVM-062	Blue cone monochromacy	Ophthalmology	Pre	NA	NA	Undisclosed	Undisclosed	Undisclosed	Undisclosed
Adverum (Avalanche) Biotechnlogies	USA	AAV2.7m8	Synthetic	antiVEGF	-	ADVM-022	Wet Age-Related Macular Degeneration	Ophthalmology	I/II	NCT04645212	Active, not recruiting	Undisclosed	One-time IVT administration	Undisclosed	Undisclosed
Agilis Biotherapeutics/PTC therapeutics	EU (Spain)	AAV2	AADC	dopa decarboxylase	1.44	eladocagene exuparvovec (AAVhAADC) Upstaza	Aromatic L-amino acid decarboxilase deficiency	Metabolic	Approved	NCT02926066	Completed	Undisclosed	Intracerebral infusion of 2 dose levels	1.81E11, 2.37E11 VG/case	Undisclosed
Akouos	USA	-	CLRN1	Clarin-1	0.69	AK-CLRN1	Usher syndrome type 3A	Otolaryngology	Pre	NA	NA	Undisclosed	Undisclosed	Undisclosed	Undisclosed
Akouos	USA	-	GJB2	Gap junction protein beta 2	0.67	GJB2	Congenital hearing loss	Otolaryngology	Pre	NA	NA	Undisclosed	Undisclosed	Undisclosed	Undisclosed
Akouos/Eli Lilly	USA	AAVAnc80	OTOF	Otoferlin	5.99	AK-OTOF	Related Hearing loss	Otolaryngology	I/II	NCT05572073	Recruiting	Undisclosed	Undisclosed	Undisclosed	Undisclosed
Amicus Therapeutics	USA	AAV9	CLN3	Battenin	1.31	AT-GTX-502	Batten disease	Neurology	I/II	NCT03770572	Active, not recruiting	Undisclosed	Intrathecally into the lumbar spinal cord region of 2 dose levels	6.0E13 VG, 1.2E14 VG	Undisclosed
Amicus Therapeutics	USA	-	GAA	Alpha glucosidase	2.85	-	Pompe disease	Cardiovascular	Pre	NA	NA	Undisclosed	Undisclosed	Undisclosed	Undisclosed
Amicus Therapeutics	USA	-	GLA	α-galactosidase A	1.29	-	Fabry disease	Metabolic	Pre	NA	NA	Undisclosed	Undisclosed	Undisclosed	Undisclosed
Applied Genetic Technology Corporation	USA	AAV1	AAT	Alpha-1 antitrypsin	1.25	rAAV1-CB-hAAT	Alpha-1 antitrypsin deficiencly	Pulmonology	II	NCT01054339	Completed	Undisclosed	Intramuscular (IM) administration of 3 dose levels	6.0E11 VG/kg, 1.9E12 VG/kg, 6.0E12 VG/kg	Undisclosed
Applied Genetic Technology Corporation	USA	-	CNGA3	Cyclic nucleotide gated channel subunit alpha 3	2.08	AGTC-402	Achromatopsia	Ophthalmology	I/II	NCT02935517	Active, not recruiting	Undisclosed	Subretinal injection to One eye of 5 dose levels	4.0E10 VG/mL, 1.2E11 VG/mL, 3.6E11 VG/mL, 1.1E12 VG/mL, 3.2E12 VG/mL	Undisclosed
Applied Genetic Technology Corporation	USA	AAV2	CNGB3	Cyclic nucleotide gated channel subunit beta 3	2.43	ACHM-CNGB3	Achromatopsia	Ophthalmology	I/II	NCT02599922	Active, not recruiting	Undisclosed	Subretinal injection to One eye of 6 dose levels	4.0E10 VG/mL, 1.2E11 VG/mL, 2.0E11 VG/mL, 3.6E11 VG/mL, 1.1E12 VG/mL, 3.2E12 VG/mL	Undisclosed
Applied Genetic Technology Corporation	USA	-	GJB2	Gap junction protein beta 2	0.68	DFNB1	Non-syndromic hearing-loss and deafness	Otology	Pre	NA	NA	Undisclosed	Undisclosed	Undisclosed	Undisclosed
Applied Genetic Technology Corporation	USA	AAVrh10	GRN	Granulin precursor	1.78	AGTC-601	Frontotemporal demetia	Neurology	Pre	NA	NA	Undisclosed	Undisclosed	Undisclosed	Undisclosed
Applied Genetic Technology Corporation	USA	AAV2	RPGR	Retinitis pigmentosa GTPase regulator	3.45	AGTC-501	X-linked retinitis pigmentosa	Ophthalmology	II/III	NCT04850118	Not yet recruiting	Undisclosed	Single subretinal injection of 2 dose levels	Undisclosed	Undisclosed
Arctic Vision	China	-	-	-	-	ARVN-602/603	Inherited retinal disease	Ophthalmology	Pre	NA	NA	Undisclosed	Undisclosed	Undisclosed	Undisclosed
Arthrogen/Abbot	EU (Netherlands)	AAV2/5	IFN-beta	Interferon-beta	0.56	ART-102	Rheumatoid Arthritis	Autoimmune disease	I	NCT03445715	Unknown	Undisclosed	Single intra-articular administration	2.4E12 VG/wrist joint, 2.4E13 VG/wrist joint	Undisclosed
ASC Therapeutics	USA	-	F8	Factor VIII	7.05	ASC618	Hemophilia A (coagulation factor VIII)	Hematology	I/II	NCT04676048	Recruiting	B-domain deleted codon-optimized human factor VIII	Single IV infusion	Undisclosed	Undisclosed
ASPA Therapeutics	USA	AAV9	ASPA	aspartoacylase	0.94	BBP-812	Canavan disease	Metabolic	I/II	NCT04998396	Recruiting	Undisclosed	Single IV infusion of 2 dose levels	Undisclosed	Undisclosed
Astellas	Japan	-	-	-	-	MDL201/MDL202	Dry AMD	Ophthalmology	Pre	NA	NA	Undisclosed	Undisclosed	Undisclosed	Undisclosed
Astellas	Japan	-	-	-	-	TFB	Dry AMD	Ophthalmology	Pre	NA	NA	Undisclosed	Undisclosed	Undisclosed	Undisclosed
Astellas	Japan	-	-	-	-	GTFX	Fragile X syndrome	Neurology	Pre	NA	NA	Undisclosed	Undisclosed	Undisclosed	Undisclosed
Astellas	Japan	-	-	-	-	AP1015	Primary open angle glaucoma	Ophthalmology	Pre	NA	NA	Undisclosed	Undisclosed	Undisclosed	Undisclosed
Astellas	Japan	-	ABCA4	ATP-Binding Cassette Sub-Family A Member 4	6.81	GTSG	Stargardt Disease	Ophthalmology	Pre	NA	NA	MiniABCA4	Undisclosed	Undisclosed	Undisclosed
Astellas	Japan	AAV9	DMD	Dystrophin	11.05	AT-702	Duchenne muscular dystrophy	Neuromuscular	I/II	NCT04240314	Terminated	AAV-antisense oligonucleotide, exon 2 skipping	Peripheral vein injection	Undisclosed	Preclinical study data
Astellas	Japan	-	DMD	Dystrophin	11.05	AT-751	Duchenne muscular dystrophy	Neuromuscular	Pre	NA	Terminated	AAV-antisense oligonucleotide, exon 51 skipping	Undisclosed	Undisclosed	Preclinical study data
Astellas	Japan	-	DMD	Dystrophin	11.05	AT-753	Duchenne muscular dystrophy	Neuromuscular	Pre	NA	Terminated	AAV-antisense oligonucleotide, exon 53 skipping	Undisclosed	Undisclosed	Preclinical study data
Astellas	Japan	-	DMPK	Myotonin-protein kinase	1.887	AT-466	Myotonic Dystrophy Type 1	Neuromuscular	Pre	NA	NA	AAV-antisence oligonucleotide	Undisclosed	Undisclosed	Undisclosed
Astellas	Japan	AAV8	FXN	Frataxin	0.63	AT-808	Friedreich's Ataxia	Neurology	Pre	NA	NA	Undisclosed	Undisclosed	Undisclosed	Undisclosed
Astellas	Japan	AAV8	GAA	Alpha glucosidase	2.85	AT-845	Pompe disease	Cardiovascular	I/II	NCT04174105	Recruiting	Undisclosed	Intravenous (IV) infusion	3.0E13 VG/kg, 6.0E13 VG/kg, 1E14 Vg/kg	Undisclosed
Astellas	Japan	AAV8	MTM1	Myotubularin 1	1.81	AT132	X-linked myotubular myopathy	Neuromuscular	I/II	NCT03199469	on clinical hold	Undisclosed	intravenously one time of 2 dose levels	1.0E14 VG/kg, 3.0E14 VG/kg	Clinical study data
Astellas	Japan	-	UBE3A	ubiquitin protein ligase E3A	2.625	DAD	Angelman Syndrome	Neurology	Pre	NA	NA	Zinc Finger Protein to target UBE3A	Undisclosed	Undisclosed	Undisclosed
Astellas/IVERIC Bio	USA	-	ABCA4	ATP-Binding Cassette Sub-Family A Member 4	6.81	-	Stargardt Disease	Ophthalmology	Pre	NA	NA	MiniABCA4	Undisclosed	Undisclosed	Undisclosed
Astellas/IVERIC Bio	USA	-	BEST1	Bestrophin 1	1.75	IC-200	BEST1 related retinal disease	Ophthalmology	Pre	NA	NA	Undisclosed	Undisclosed	Undisclosed	Undisclosed
Astellas/IVERIC Bio	USA	-	CEP290	centrosomal protein 290	8.30	-	Lebel congenital amaurosis type 10	Ophthalmology	Pre	NA	NA	MiniCEP290	Undisclosed	Undisclosed	Undisclosed
Astellas/IVERIC Bio	USA	-	RHO	Rhodopsin	1.04	IC-100	Rhodopsin-mediated autosomal dominant retinitis pegmentosa	Ophthalmology	Pre	NA	NA	Undisclosed	Undisclosed	Undisclosed	Undisclosed
Astellas/IVERIC Bio	USA	-	USH2A	Usherin	15.60	-	Usher syndrome type 2A	Ophthalmology	Pre	NA	NA	MiniUSH2A	Undisclosed	Undisclosed	Undisclosed
Atamyo Therapeutics	UE (France)	-	-	-	-	LGMD-R3/LGMD2D	limb-girdle muscular dystrophy (LGMD-R3/LGMD2D)	Neuromuscular	Pre	NA	NA	Undisclosed	Undisclosed	Undisclosed	Undisclosed
Atamyo Therapeutics	UE (France)	-	CAPN3	Calpain-3	2.44	LGMD-R1/LGMD2A	limb-girdle muscular dystrophy (LGMD-R5/LGMD2C)	Neuromuscular	Pre	NA	NA	Undisclosed	Undisclosed	Undisclosed	Undisclosed
Atamyo Therapeutics	UE (France)	-	DYSF	Dysferlin	6.35	LGMD-R2/LGMD2B	limb-girdle muscular dystrophy (LGMD-R2/LGMD2B)	Neuromuscular	Pre	NA	NA	Undisclosed	Undisclosed	Undisclosed	Undisclosed
Atamyo Therapeutics	UE (France)	-	FKRP	ribitol-5-phosphatase transferase	1.48	GNT0006	limb-girdle muscular dystrophy (LGMD-R9/LGMD2i)	Neuromuscular	I/II	NCT05224505	Recruiting	Undisclosed	Single intravenous injection of 2 dose levels	9.0E12 VG/kg, 2.7E13 VG/kg	Undisclosed
Atamyo Therapeutics	UE (France)	-	SGCG	Sarccoglycan gamma	0.87	ATA-200	limb-girdle muscular dystrophy (LGMD-R5/LGMD2C)	Neuromuscular	I/II	NCT05973630	Not yet recruiting	single IV infusion over 2h of 2 dose levels	1.0E14 VG/kg, 3.0E14 VG/kg		Undisclosed
Atsena therapeutics	USA	-	GUCY2D	Guanylate ciclase 2D, retinal	3.31	ATSN-101	GUCY2D-associated Leber congenital amaurosis	Ophthalmology	I/II	NCT03920007	Active, not recruiting	Undisclosed	Subretinal injection	Undisclosed	Undisclosed
Atsena therapeutics	USA	AAV.SPR	MYO7A	Myosin VIIa	6.64	ATSN-301	Usher Syndrome (USH1B)	Ophthalmology	Pre	NA	NA	Dual AAV	Undisclosed	Undisclosed	Undisclosed
Atsena therapeutics	USA	AAV.SPR	RS1	Retinoschisin 1	0.67	ATSN-201	X-linked Retinoschisis	Ophthalmology	I/II	NCT05878860	Recruiting	Undisclosed	One-time subretinal injection of 2 dose levels	Undisclosed	Undisclosed
Audentes Therapeutics	USA	AAV8	-	-	-	AT342	Crigler-Najjar Syndrome	Metabolic	I/II	NCT03223194	Terminated	Undisclosed	intravenously one time of 3 dose levels	1.5E12 VG/kg, 6.0E12 VG/kg, 1.5E13 VG/kg	Sponsor Decision
Audentes Therapeutics/Genethon	USA	-	MTM1	Myotubularin 1	1.81	resamirigene bilparvovec	X-linked myotubular myopathy	Muscular	I/II	NCT03199469	Active, not recruiting	Undisclosed	Intravenously One time of 2 dose levels	1.0E14 VG/kg, 3.0E14 VG/kg	Undisclosed
Avexis/Novartis	USA	-	SMN2	survival of motor neuron 2	0.88	Zolgensma	Spinal muscular atrophy	Neuromuscular	Approved	NCT03306277	Completed	Undisclosed	Intravenous Infusion	1.1E14 VG/kg	Undisclosed
AviadoBio	UK	-	ATXN2	Ataxin 2	3.43	AAV-miR-ATXN2	Frontotemporal demetia	Neurology	Pre	NA	NA	Undisclosed	Undisclosed	Undisclosed	Undisclosed
AviadoBio	UK	-	C9orf72	C9orf72-SMCR8 complex subunit	1.44	AAV-C9orf72	Frontotemporal demetia	Neurology	Pre	NA	NA	Undisclosed	Undisclosed	Undisclosed	Undisclosed
AviadoBio	UK	-	GRN	Granulin precursor	1.78	AVB-101	Frontotemporal demetia	Neurology	I	NCT06064890	Recruiting	Undisclosed	Intrathalamic administration of 2 dose levels	Undisclosed	Undisclosed
AviadoBio	UK	-	GRN	Granulin precursor	1.78	AAV-PGRN	Amyotrophic lateral sclerosis	Neurology	Pre	NA	NA	Undisclosed	Undisclosed	Undisclosed	Undisclosed
AviadoBio	UK	-	SOD1	Superoxide dismutase 1	0.46	AAV-miR-SOD1	Amyotrophic lateral sclerosis	Neurology	Pre	NA	NA	Undisclosed	Undisclosed	Undisclosed	Undisclosed
Avigen	USA	-	FIX	Factor IX	1.38	AAV-CMV-hF.IX	Hemophilia B (coagulation factor IX)	Hematology	I/II	NCT00076557	Terminated	Undisclosed	injected into the liver using a catheter inserted into a large blood vessel	Undisclosed	Undisclosed
Bayer/AskBio	EU (Germany)	-	-	-	-	NAN-101/BNP116/AB-1002	Congestive heart failure	Cardiovascular	I	NCT04179643	Recruiting	Undisclosed	Intracoronary Infusion	7.5E12 VG, 2.5E13 VG, 7.5E13 VG	Undisclosed
Bayer/AskBio	EU (Germany)	AAVrh10	CYP46A1	Cholesterol 24-hydroxylase	2023-05-01	AB-1001/BV-101	Huntington's disease	Neurology	I/II	NCT05541627	Active, not recruiting	Undisclosed	One-time intracerebral bilateral injection of 2 dose levels	Undisclosed	Undisclosed
Bayer/AskBio	EU (Germany)	AAV9	FKRP	Fukutin-related protein	1.48	AB-1003/LION101	Limb Girdle Muscular dystrophy	Neuromuscular	I/II	NCT05230459	Recruiting	Undisclosed	Single intravenous infusion of 2 dose levels	Undisclosed	Undisclosed
Bayer/AskBio	EU (Germany)	AAV8	GAA	Alpha glucosidase	2.86	ACTUS-101	Pompe disease	Neurology	I/II	NCT03533673	Active, not recruiting	Undisclosed	One-time intravenous infusion of 3 dose levels	Undisclosed	Undisclosed
Bayer/AskBio	EU (Germany)	AAV2	GDNF	glial cell derived neurotrophic factor	0.63	AB-1005/AAV2-GDNF-MSA	Multiple System atrophy	Neurology	I	NCT04680065	Recruiting	Undisclosed	Bilateral image-guided infusion into putamen, Single dose	Undisclosed	Undisclosed
Bayer/AskBio	EU (Germany)	AAV2	GDNF	glial cell derived neurotrophic factor	0.63	AB-1005/AAV2-GDNF-PD	Parkinson's disease	Neurology	I	NCT04167540	Active, not recruiting	Undisclosed	Bilateral image-guided infusion into putamen, Single dose	Undisclosed	Undisclosed
Bayer/Ultragenyx Pharmaceutical	EU (Germany)	-	F8	Factor VIII	7.05	BAY2599023/DTX201	Hemophilia A (coagulation factor VIII)	Hematology	I/II	NCT03588299	Active, not recruiting	B-domain-deleted F8	Single intravenous (IV) administration of 4 dose levels	Undisclosed	Undisclosed
Biocad	Russia	AAV6	F8	Factor VIII	7.05	ANB-010	Hemophilia A (coagulation factor VIII)	Hematology	I/II	-	NA	Undisclosed	Undisclosed	Undisclosed	Undisclosed
Biocad	Russia	AAV5	FIX	Factor IX	1.38	ANB-002	Hemophilia B (coagulation factor IX)	Hematology	I/II	NCT06120582	Recruiting	Undisclosed	Intravenous infusion of 2 dose levels	Undisclosed	Undisclosed
Biocad	Russia	AAV9	SMN1	Survival of motor neuron 1	0.88	ANB-004	Spinal muscular atrophy	neuromuscular	I/II	NCT05747261	Recruiting	Undisclosed	Single intravenous infusion of 3 dose levels	Undisclosed	Undisclosed
Biogen Inc.	USA	AAV2	CHM	Rab escort protein-1 (REP-1)	1.96	BIIB-111 (timrepigene emparvovec)	Choroideremia	Ophthalmology	III	NCT03496012	Completed	Undisclosed	Single sub-retinal injection of 2 dose levels	Undisclosed	Undisclosed
BioMarin	USA	AAV5	CERPING1	C1-INH	1.5	BMN 331	Hereditary angioedema	Metabolic	I/II	NCT05121376	Recruiting	Undisclosed	Intravenous infusion of 7 dose levels	Undisclosed	Undisclosed
BioMarin	USA	AAV5	F8	Factor VIII	7.05	BMN 270: valoctocogene roxaparvovec (ROCTAVIAN™)	Hemophilia A (coagulation factor VIII)	Hematology	Approved	NCT05768386	Active, not recruiting	Short copy of gene F8	Single administration	6.0E13 VG/mL	Undisclosed
BioMarin	USA	-	MYBPC3	cardiac myosin-binding protein C	3.822	BMN 293 MYBPC3 HCM	Hypertrophic cardiomyopathy	Cardiovascular	Pre	NA	NA	Undisclosed	Undisclosed	Undisclosed	Undisclosed
BioMarin	USA	AAV5	PAH	Phenylalanine hydroxylase	1.35	BMN 307	Phenylketonuria	Metabolic	I/II	NCT04480567	Active, not recruiting	Undisclosed	Single administration of 3 dose levels	Undisclosed	Undisclosed
Bloomsbury Genetic Therapies	UK	AAV9	NPC1	NPC intracellular cholesterol transporter 1	3.83	BGT-NPC	Niemann-Pick disease type C	Metabolic	Pre	NA	NA	Undisclosed	Undisclosed	Undisclosed	Undisclosed
Bloomsbury Genetic Therapies	UK	AAV2	OTC	Ornithine transcarbamylase	1.06	BGT-OTCD	Ornithine transcarbamylase deficiency	Metabolic	I/II	NCT05092685	Recruiting	Undisclosed	Peripheral intravenous infusion of 3 dose levels	6.0E11VG/kg, 2.0E12 VG/kg, 6E12 VG/kg	Undisclosed
Bloomsbury Genetic Therapies	UK	AAV9	PLA2G6	Phospholipase A2 group VI	2.40	BGT-INAD	Infantile neuroaxonal dystrophy	Neurology	Pre	NA	NA	Undisclosed	Undisclosed	Undisclosed	Undisclosed
Bloomsbury Genetic Therapies	UK	AAV2	SLC6A3	Solute carrier family 6 member 3	1.86	BGT-DTDS	Dopamine transporter deficiency syndrom	Neurology	Pre	NA	NA	Undisclosed	Undisclosed	Undisclosed	Undisclosed
BridgeBio	USA	-	SLC3A1	Neutral And Basic Amino Acid Transport Protein RBAT	2.05	-	Cystinuria	Nephrology	Pre	NA	NA	Undisclosed	Undisclosed	Undisclosed	Undisclosed
BridgeBio	USA	-	TSC1	Hamartin	3.48	BBP821	Tuberous Sclerosis	Multisystemic	Pre	NA	NA	Undisclosed	Undisclosed	Undisclosed	Undisclosed
BridgeBio	USA	-	TSC2	Tuberin	5.22	BBP822	Tuberous Sclerosis	Multisystemic	Pre	NA	NA	Undisclosed	Undisclosed	Undisclosed	Undisclosed
BridgeBio/Adrenas Therapeutics	USA	AAV5	CYP21A2	Cytochrome P450	1.5	BBP631	Congenital adrenal hyperplasia	Endocrinology	I/II	NCT04783181	Recruiting	Undisclosed	Intravenous infusion of 3 dose levels	Undisclosed	Undisclosed
BridgeBio/Aspa Therapeutics	USA	AAV9	ASPA	aspartoacylase	0.94	BBP812	Canavan Disease	Neurology	I/II	NCT04998396	Recruiting	Undisclosed	Single intravenous (IV) infusion of 2 dose levels	Undisclosed	Undisclosed
Canbridge Pharm	China	-	-	-	-	-	Neuromiscular disorders	Neuromuscular	Pre	NA	NA	Undisclosed	Undisclosed	Undisclosed	Undisclosed
Canbridge Pharm	China	-	DMD	Dystrophin	11.05	-	Duchenne muscular dystrophy	Neuromuscular	Pre	NA	NA	Undisclosed	Undisclosed	Undisclosed	Undisclosed
Canbridge Pharm	China	AAV sL65	GAA	Alpha glucosidase	2.86	CAN202	Pompe disease	Metabolic	Pre	NA	NA	Undisclosed	Undisclosed	Undisclosed	Undisclosed
Canbridge Pharm	China	AAV sL65	GLA	Alpha-galactosidase A	1.28	CAN201	Fabry disease	Metabolic	Pre	NA	NA	Undisclosed	Undisclosed	Undisclosed	Undisclosed
Chengdu Origen Biotechnology	China	-	Synthetic	VEGF	-	KH631	Wet Age-Related Macular Degeneration	Ophthalmology	I	NCT05657301	Recruiting	Undisclosed	One-Time Intraocular Injection of 5 dose levels	Undisclosed	Undisclosed
Coave Therapeutics	EU (France)	coAAV	GBA1	Glucosylceramidase beta 1	1.61	CTx-GBA1	Parkinson's disease	Neurology	Pre	NA	NA	Undisclosed	Undisclosed	Undisclosed	Undisclosed
Coave Therapeutics	EU (France)	AAV5	PDE-2b	3',5'-cyclic phosphodiesterase subunit beta	2.56	CTx-PDE-6b	Retinitis Pigmentosa	Ophthalmology	I/II	NCT03328130	Recruiting	Undisclosed	Subretinal administration in One eye of 3 dose levels	Undisclosed	Undisclosed
Coave Therapeutics	EU (France)	coAAV	TFEB	Transcription factor EB	1.42	CTx-TFEB	Multiple System atrophy	Neurology	Pre	NA	NA	Undisclosed	Undisclosed	Undisclosed	Undisclosed
Coave Therapeutics	EU (France)	coAAV	TFEB	Transcription factor EB	1.42	CTx-TFEBx	Amyotrophic lateral sclerosis	Neurology	Pre	NA	NA	Undisclosed	Undisclosed	Undisclosed	Undisclosed
Decibel Therapeutics	USA	-	GJB2	Gap junction protein beta 2	0.67	AAV.103	Congenital hearing loss	Otolaryngology	Pre	NA	NA	Undisclosed	Undisclosed	Undisclosed	Undisclosed
Decibel Therapeutics	USA	-	OTOF	Otoferlin	5.99	DB OTO	Related Hearing loss	Otolaryngology	I/II	NCT05788536	Recruiting	Dual AAV	Single intracochlear injection into One ear of 2 dose levels	Undisclosed	Undisclosed
Decibel Therapeutics	USA	-	STRC	Stereocilin	5.32	AAV.104	Autosomal recessive Hearing loss	Otolaryngology	Pre	NA	NA	Undisclosed	Undisclosed	Undisclosed	Undisclosed
Digna Biotech S.L.	EU (Spain)	AAV2/5	PBGD	porphobilinigen deaminase	1.08	rAAV2/5-PBGD	Acute Intermittent Porphuria	Metabolic	I	NCT02082860	Completed	Undisclosed	Intravenous injection of 2 dose levels	Undisclosed	Undisclosed
Edigene	China	-	USH2	-	-	-	Usher Syndrome	Ophthalmology	Pre	NA	NA	Undisclosed	Undisclosed	Undisclosed	Undisclosed
Editas Medicine	USA	AAV5	CEP290	centrosomal protein 290	8.30	Edit-101	CEP290-related retinal Degeneration	Ophthalmology	I/II	NCT03872479	Active, not recruiting	CRISPR-Cas9	Subretinal injection of 3 dose levels	Undisclosed	Undisclosed
Editas Medicine	USA	AAV5	RHO	Rhodopsin	1.04	Edit-103	Retinitis Pigmentosa	Ophthalmology	Pre	NA	NA	CRISPR-Cas9	Undisclosed	Undisclosed	Undisclosed
Editas Medicine	USA	Dual AAV	USH2A	Usherin	15.60	Edit-102	Usher syndrome type 2A	Ophthalmology	Pre	NA	NA	CRISPR-Cas9	Undisclosed	Undisclosed	Undisclosed
Eli Lilly/Prevail Therapeutics	USA	-	GBA1	Glucosylceramidase beta 1	1.61	-	Gaucher Disease type I	Metabolic	II	NCT05487599	Recruiting	Undisclosed	Single intravenous infusion	Undisclosed	Undisclosed
Eli Lilly/Prevail Therapeutics	USA	-	GBA1	Glucosylceramidase beta 1	1.61	-	Parkinson's disease	Neurology	II	NCT04127578	Recruiting		intracisternal administration of 2 dose levels	Undisclosed	Undisclosed
Excision BioTherapeutics	USA	AAV9	-	-	-	EBT-101	Human Immunodeficiency virus	Viral	I	NCT05144386	Recruiting	Undisclosed	Intravenous (IV) administration of 3 dose levels	Undisclosed	Undisclosed
Excision BioTherapeutics	USA	AAV9	-	-	-	EBT-103	Progressive multifocal leukoencephalopathy	Viral	Pre	NA	NA	Undisclosed	Undisclosed	Undisclosed	Undisclosed
Excision BioTherapeutics	USA	-	-	-	-	EBT-104	Simple Herpes Virus	Viral	Pre	NA	NA	Undisclosed	Undisclosed	Undisclosed	Undisclosed
Forge Biologics	USA	AAVrh10	GALC	Galactosylceramidase	2.06	FBX-101	Infantile Krabbe Disease	Metabolic	I/II	NCT05739643	Recruiting	Undisclosed	One-time through a venous catheter inserted into a peripheral limb vein of 2 dose levels	Undisclosed	Undisclosed
FreeLine therapeutics	UK	rAAVS3	FIX	Factor IX	1.38	FLT180a (verbrinacogene setparvovec)	Hemophilia B (coagulation factor IX)	Hematology	II	NCT05164471	Terminated	Undisclosed	Undisclosed	Undisclosed	Freeline has decided to pause development of FLT180a for business priorities
FreeLine Therapeutics	UK	AAVS3	GBA1	Glucosylceramidase beta 1	1.61	FLT201	Gaucher Disease type I	Metabolic	I/II	NCT05324943	Recruiting	Undisclosed	Single intravenous infusion	Undisclosed	Undisclosed
FreeLine Therapeutics	UK	AAVS3	GLA	α-galactosidase A	1.29	FTL190	Fabry disease	Metabolic	I/II	NCT04040049	Terminated	Undisclosed	single intravenous infusion	Undisclosed	Freeline has decided to pause development of FLT190 in Fabry disease to focus its resources on advancing FLT201.
Frontera Therapeutics	China	-	-	-	-	FT-002	Retinitis Pigmentosa	Ophthalmology	I	NCT05874310	Recruiting	Undisclosed	Intraocular injection of 3 dose levels	Undisclosed	Undisclosed
Frontera Therapeutics	China	-	-	-	-	FT-003	Age-related macular degeneration	Ophthalmology	I	NCT05611424	Active, not recruiting	Undisclosed	Intraocular injection of 3 dose levels	Undisclosed	Undisclosed
Frontera Therapeutics	China	-	-	-	-	FT-001	RPE65 Mutation-asoociated Retinal Dystrophy	Ophthalmology	I/II	NCT05858983	Recruiting	Undisclosed	Intraocular administration of 3 dose levels	Undisclosed	Undisclosed
Frontera Therapeutics	China	-	-	-	-	FT-001	RPE65 Mutation-asoociated Retinal Dystrophy	Ophthalmology	I	NCT05916391	Recruiting	Undisclosed	Intraocular administration of 3 dose levels	Undisclosed	Undisclosed
Frontera Therapeutics	China	-	FIX	Factor IX	1.38	FT-004	Hemophilia B (coagulation factor IX)	Hematology	Pre	NA	NA	Undisclosed	Undisclosed	Undisclosed	Undisclosed
Generium	Russia	AAV9	DMD	Dystrophin	11.05	-	Duchenne muscular dystrophy	Neuromuscular	Pre	NA	NA	Micro DMD	Undisclosed	Undisclosed	Undisclosed
Genethon	EU (France)	-	CAPN3	Calpain-3	2.46	-	Limb-girdle muscular dystrophy type 2A	Neuromuscular	Pre	NA	NA	Undisclosed	Undisclosed	Undisclosed	Undisclosed
Genethon	EU (France)	AAV1	FKRP	Fukutin-related protein	1.48	-	Limb Girdle Muscular dystrophy type 2C	Neuromuscular	Pre	NA	NA	Undisclosed	Undisclosed	Undisclosed	Undisclosed
Genethon	EU (France)	-	GDE1	Glycerophosphodiester phosphodiesterase 1	0.99	-	Glycogen storage disease type III	Metabolic	Pre	NA	NA	Undisclosed	Undisclosed	Undisclosed	Undisclosed
Genethon	EU (France)	AAV1	SGCG	Gamma Sarcoglican	0.87	-	Gamma-Sarcomaglycamopathy	Neuromuscular	Pre	NA	NA	Undisclosed	Undisclosed	Undisclosed	Undisclosed
Genethon	EU (France)	-	UGT1A1	UDP glucuronosyltransferase family 1 member 1A	1.60	GRT0003	Crigler-Najjar Syndrome	Metabolic	I/II	NCT03466463	Recruiting	Undisclosed	Intravenous infusion, Single dose of 2 dose levels	Undisclosed	Undisclosed
Genethon/Spark	EU (France)	-	GAA	Alpha glucosidase	2.86	SPK-3006	Pompe disease	Metabolic	I/II	NCT04093349	Active, not recruiting	Undisclosed	Single Intravenous Infusion	Undisclosed	Undisclosed
GenSight Biologics/Genethon	EU (France)	AAV2.7m8	-	ChrimsonR/ChrimsonR-tdTomato	2.49	GS030	Retinitis Pigmentosa	Ophthalmology	I/II	NCT03326336	Recruiting	Undisclosed	Single intravitreal injection and repeated light stimulation	Undisclosed	Undisclosed
GenSight Biologics/Genethon	EU (France)	AAV2/2-ND4	G11778A ND4	NADH degidrogenase subunit 4	1.37	GS010	Lebel Heridetely Optic Neuropathy	Ophthalmology	III	NCT03406104	Completed	Undisclosed	Intravitreal occular unilateral Injection	Undisclosed	Undisclosed
Genzyme/Sanofi	EU (France)	-	AADC	Aromatic L-amino acid decarboxylase	1.44	AAV-hAADC-2	Parkinson's disease	Neurology	I	NCT00229736	Completed	Undisclosed	Single dose of 200 µL bilaterally infused of 2 dose levels	9.0E10 VG, 3.0E11 VG	Undisclosed
Genzyme/Sanofi	EU (France)	-	sFLT01	-	-	AAV2-sFLT01	Neovascular Age-related Macular degeneration	Ophthalmology	I	NCT01024998	Completed	Undisclosed	Single intravitreal injection to a Single eye, using a fixed volume of 100 μL of 4 dose levels	2.0E8 VG, 2.0E9 VG, 6.0E9 VG, 2.0E10 VG	Undisclosed
Homology medicine	USA	AAV5/6/8/HSC15/HSC17	-	C5mAb	-	HMI-104	Paroxysmal nocturnal hemoglobinuria	Metabolic	Pre	NA	NA	Undisclosed	Undisclosed	Undisclosed	Undisclosed
Homology medicine	USA	-	-	-	-	-	undisclosed ophtalmic target	Ophthalmology	Pre	NA	NA	Undisclosed	Undisclosed	Undisclosed	Undisclosed
Homology Medicine	USA	-	ARSA	arylsulfatase A	1.52	HMI204	Metachromatic Leukodystrophy	Metabolic	Pre	NA	NA	Undisclosed	Undisclosed	Undisclosed	Undisclosed
Homology medicine	USA	-	ARSA	Arilsulfatase A	1.52	HMI-204	Metachromatic Leukodystrophy	Metabolic	Pre	NA	NA	Undisclosed	Undisclosed	Undisclosed	Undisclosed
Homology medicine	USA	-	PAH	Phenylalanine hydroxylase	1.35	HMI-103	Phenylketonuria	Metabolic	I	NCT05222178	Terminated	Undisclosed	single intravenous infusion of 3 dose levels	Undisclosed	Homology Medicines Inc. has discontinued the development of this program.
Homology medicine/Jumpstart	USA	-	IDS	Iduronate-2-sulfotase	1.65	HMI-203	Hunter syndrome (Mucopolysaccharidosis type II)	Metabolic	I	NCT05238324	Withdrawn	Undisclosed	single IV infusion of 3 dose levels	Undisclosed	Homology Medicines has discontinued development of this program.
Huida Gene Therapeutics	China	-	DMD	Dystrophin	11.05	HG302	Duchenne muscular dystrophy	Neuromuscular	Pre	NA	NA	Undisclosed	Undisclosed	Undisclosed	Undisclosed
Huida Gene Therapeutics	China	-	MECP2	methyl-CpG-binding protein 2	1.49	HG204	MECP2 Duplication syndrome	Neurology	Pre	NA	NA	Undisclosed	Undisclosed	Undisclosed	Undisclosed
Huida Gene Therapeutics	China	-	OTOF	Otoferlin	5.99	HG205	OTOF-related hearing loss	Otolaryngology	I	NCT06025032	Not yet recruiting	Undisclosed	Once Unilateral intracochlear injection of 2 dose levels	Undisclosed	Undisclosed
Huida Gene Therapeutics	China	-	RPE65	Retinal pigment epitelium-specific protein 65 kDa	1.65	HG004	Lebel congenital amaurosis	Ophthalmology	I/II	NCT05906953	Recruiting	Undisclosed	3 dose levels	Undisclosed	Undisclosed
Huida Gene Therapeutics	China	-	RPE65	Retinal pigment epitelium-specific protein 65 kDa	1.65	HG004	RPE65 inherited retinal diseases	Ophthalmology	I	NCT05906953	Recruiting	Undisclosed	3 dose levels	Undisclosed	Undisclosed
Huida Gene Therapeutics	China	-	Synthetic	Vascular endothelial growth factor A	-	HG202	Age-related macular degeneration	Ophthalmology	Pre	NA	NA	Undisclosed	Undisclosed	Undisclosed	Undisclosed
Huida Gene Therapeutics	China	-	Synthetic	Vascular endothelial growth factor A	-	HG301	Rhodopsin-mediated autosomal dominant retinitis pegmentosa	Ophthalmology	Pre	NA	NA	Undisclosed	Undisclosed	Undisclosed	Undisclosed
Human Stem Cells Institute PJSC	Russia	AAV9	DYSF	Dysferlin	6.35	GT DF 100	Dysferlinopathy	Neuromuscular	Pre	NA	NA	Dual AAV	Undisclosed	Undisclosed	Undisclosed
Human Stem Cells Institute PJSC	Russia	-	GNAO1	G protein subunit alpha o1	1.06	-	GNAO1 encephalopathy	Neurology	Pre	NA	NA	Undisclosed	Undisclosed	Undisclosed	Undisclosed
Hunam Stem Cells Institute PJSC	Russia	-	CAPN3	Calpain-3	2.46	GT CN 100	Calpainopathy	Neuromuscular	Pre	NA	NA	Undisclosed	Undisclosed	Undisclosed	Undisclosed
Hunam Stem Cells Institute PJSC	Russia	-	FKRP	Fukutin-related protein	1.48	GT FP 100	Muscular dystrophy	Neuromuscular	Pre	NA	NA	Undisclosed	Undisclosed	Undisclosed	Undisclosed
Lexeo Therapeutics	USA	-	-	-	-	LX1021	Alzheimer's disease	Neurology	Pre	NA	NA	Undisclosed	Undisclosed	Undisclosed	Undisclosed
Lexeo Therapeutics	USA	-	-	-	-	LX1020	Alzheimer's disease	Neurology	Pre	NA	NA	Undisclosed	Undisclosed	Undisclosed	Undisclosed
Lexeo Therapeutics	USA	AAVrh.10	APOE2	Apolipoprotein E2	0.9	LX1001	Alzheimer's disease	Neurology	I/II	NCT03634007	Active, not recruiting	Undisclosed	Intrathecal administration directly to the central nervous system (CNS)/CSF of 4 dose levels	1.4E10 GC/mL, 4.4E10 GC/mL, 1.4E11 GC/mL, 1.4E14 GC/mL	Undisclosed
Lexeo Therapeutics	USA	-	CLN2	Tripeptidyl peptidase 1	1.69	LX1004	Batten Disease	Metabolic	Pre	NA	NA	Undisclosed	Undisclosed	Undisclosed	Undisclosed
Lexeo Therapeutics	USA	AAVrh.10	CX43	Connexin 43	1.14	LX2021	Arrhythmogenic cardiomyopathy	Cardiovascular	Pre	NA	NA	Undisclosed	Undisclosed	Undisclosed	Undisclosed
Lexeo Therapeutics	USA	AAVrh.10	FXN	Frataxin	0.63	LX2006	Cardiac Friedreich's Ataxia	Cardiovascular	I/II	NCT05445323	Recruiting	Undisclosed	intravenously deliver of 3 dose levels	Undisclosed	Undisclosed
Lexeo Therapeutics	USA	AAVrh.10	PKP2	Plakophilin 2	2.51	LX2020	Arrhythmogenic cardiomyopathy	Cardiovascular	Pre	NA	NA	Undisclosed	Undisclosed	Undisclosed	Undisclosed
Libella Gene Therapeutics	USA	-	TERT	Telomerase reserve transcriptase	3.40	AAV-hTERT	Aging	Aging	I	NCT04133649	Unknown	Undisclosed	Single intravascularly (IV) injection	Undisclosed	Undisclosed
Libella Gene Therapeutics	USA	-	TERT	Telomerase reserve transcriptase	3.40	AAV-hTERT	Alzheimer's disease	Neurology	I	NCT04133454	Unknown	Undisclosed	Single intravenously (IV) and intrathecally (IT) injection	Undisclosed	Undisclosed
Libella Gene Therapeutics	USA	-	TERT	Telomerase reserve transcriptase	3.40	AAV-hTERT	Critical limb Ischemia	Cardiovascular	I	NCT04110964	Unknown	Undisclosed	Single intravenous (IV) administration	Undisclosed	Undisclosed
LogicBio Therapeutics	USA	-	FIX	Factor IX	1.38	LB-101	Hemophilia B (coagulation factor IX)	Hematology	Pre	NA	NA	Undisclosed	Undisclosed	Undisclosed	Undisclosed
LogicBio Therapeutics	USA	-	MMUT	methylmalonil-COA mutase	2.25	LB-001	Methylmalonic acidemia	Metabolic	I/II	NCT05506254	Active, not recruiting	Undisclosed	Undisclosed	Undisclosed	Undisclosed
Lysogene SAS	EU (France)	-	GBA2	Acid beta-glucosidase	2.7	AAV-Gcase D15	Neuronopathic Gaucher, GBA1-Parkinson	Neurology	Pre	NA	NA	Undisclosed	Undisclosed	Undisclosed	Undisclosed
Lysogene SAS	EU (France)	AAVrh10	GLB1	Galactosidase beta 1	2.03	LYS-GM101	Landing disease (gangliosidosis)	Metabolic	I/II	NCT04273269	Terminated	Undisclosed	intracisternal injection	8.0E12 VG/kg	The clinical trial is closed due to Lysogene's cessation of activities. This study closure is not due to safety reasons.
Lysogene SAS	EU (France)	-	SGSH	N-Sulfoglucoseamine Sulfohydrolase	1.52	LYS-SAF302	Mucopolysaccharidosis type IIIa (Sanfilippo type A)	Metabolic	II/III	NCT03612869	Unknown	Undisclosed	One-time intracerebral administration	Undisclosed	Undisclosed
Marlin Biotech	Russia	AAV9	DMD	Dystrophin	11.05	AAV-DMD	Duchenne muscular dystrophy	Neuromuscular	Pre	NA	NA	Mini Dystrophin Opti-Dys.delta.3978 (N-terminushinge regions H1, H3, H4 spectrine like repeats R1, R2, R22-24 and the c-terminal Cystein rich region	Undisclosed	Undisclosed	Undisclosed
Marlin Biotech	Russia	-	FNLC	Filamin C	8.17	AAV9	FNLC-related cardiomypopathy	Cardiovascular	Pre	NA	NA	siRNA	Undisclosed	Undisclosed	Undisclosed
Marlin Biotech	Russia	-	GNAO1	Guanine nucleotide-binding protein G	1.06	-	GNAO1 encephalopathy	Neurology	Pre	NA	NA	Undisclosed	Undisclosed	Undisclosed	Undisclosed
Marlin Biotech	Russia	-	SMN1	Survival of motor neuron 1	0.88	AAV-SMA	Spinal muscular atrophy	Neuromuscular	Pre	NA	NA	Undisclosed	Undisclosed	Undisclosed	Undisclosed
Meira GTx	USA	-	-	-	-	A007	Inherited retinal disease	Ophthalmology	Pre	NA	NA	Undisclosed	Undisclosed	Undisclosed	Undisclosed
Meira GTx	USA	-	-	-	-	A008	Inherited retinal disease	Ophthalmology	Pre	NA	NA	Undisclosed	Undisclosed	Undisclosed	Undisclosed
Meira GTx	USA	-	AIPL1	Aryl hydrocarbon receptor interecting protein like 1	1.03	AAV-AIPL	Lebel congenital amaurosis	Ophthalmology	Pre	NA	NA	Undisclosed	Undisclosed	Undisclosed	Undisclosed
Meira GTx	USA	-	ATP7B	ATPase copper transporting beta	4.40	AAV-ATP7B opti	Wilson's disease	Metabolic	Pre	NA	NA	Undisclosed	Undisclosed	Undisclosed	Undisclosed
Meira GTx	USA	-	CNGA3	Cyclic nucleotide gated channel subunit alpha 3	2.08	AAV-CNGA3	Achromatopsia	Ophthalmology	I/II	NCT03758404	Completed	Undisclosed	Subretinal administration of 3 dose levels	Undisclosed	Undisclosed
Meira GTx	USA	-	CNGB3	Cyclic nucleotide gated channel subunit beta 3	2.43	AAV-CNBG3	Achromatopsia	Ophthalmology	I/II	NCT03001310	Completed	Undisclosed	Subretinal administration of 3 dose levels	Undisclosed	Undisclosed
Meira GTx	USA	-	GAD	Glutamic acid decarboxylase	1.50	AAV-GAD	Parkinson's disease	Neurology	I/II	NCT05603312	Recruiting	Undisclosed	Bilateral infusion into the subthalamic nuclei of 2 dose levels	Undisclosed	Undisclosed
Meira GTx	USA	AAV2	hAQP1	Aquaporin 1	0.87	AAV2-hAQP1	Irradiation-induced parotid salivary hypofunction	Cancer	I	NCT05926765	Recruiting	Undisclosed	Administration to each parotid gland of 2 dose levels	Undisclosed	Undisclosed
Meira GTx	USA	-	hAQP1	Aquaporin 1	0.80	AAV-AQP1	Sjogren's Syndrome	Autoimmune disease	Pre	NA	NA	Undisclosed	Undisclosed	Undisclosed	Undisclosed
Meira GTx	USA	AAV2	hAQP1	Aquaporin 1	0.80	AAV-AQP1	Xerostomia	Autoimmune disease	I/II	NCT05060341	Enrolling by invitation	Undisclosed	Intra-parotid administration	Undisclosed	Undisclosed
Meira GTx	USA	-	MC4R	Melanocortin 4 receptor	0.98	AAV-BDNF	Inherited obecity	Metabolic	Pre	NA	NA	Undisclosed	Undisclosed	Undisclosed	Undisclosed
Meira GTx	USA	AAV2/5	RPE65	Retinoid isomerehydrolase	1.60	AAV-RPE65	Lebel congenital amaurosis	Ophthalmology	I/II	NCT02781480	Completed	Undisclosed	Subretinal administration of 3 dose levels	Undisclosed	Undisclosed
Meira GTx	USA	AAV2	RPGR	GTPase	3.45	AAV-RPGR	X-Linked Retinitis Pigmentosa	Ophthalmology	III	NCT04312672	Active, not recruiting	Undisclosed	Undisclosed	Undisclosed	Undisclosed
Meira GTx	USA	-	Synthetic	antiVEGFR2	-	A006	Wet Age-Related Macular Degeneration	Ophthalmology	Pre	NA	NA	Undisclosed	Undisclosed	Undisclosed	Undisclosed
Meira GTx	USA	-	UPF1	RNA helicase and ATPase	3.34	AAV-UPF1	Amyotrophic lateral sclerosis	Neurology	Pre	NA	NA	Undisclosed	Undisclosed	Undisclosed	Undisclosed
Myrtelle	USA	-	ASPA	Aspartoacylase	0.94	rAAV-Olig001-ASPA	Canavan disease	Neurology	I/II	NCT04833907	Active, not recruiting	Undisclosed	Single dose neurosurgically administration to the brain via 2 pre-defined intracerebroventricular sites	3.7E13 VG	Undisclosed
Nanoscope Therapeutics	USA	AAV2	Synthetic	Chlamydomonas-derived ambient light-activatable multi-characteristic opsin	-	MCO-010	Retinitis Pigmentosa	Ophthalmology	II	NCT04945772	Active, not recruiting	Undisclosed	Single intravitreal injection of 2 dose levels	1.2E11 VG/eye, 0.9E11 VG/eye	Undisclosed
Nanoscope Therapeutics	USA	AAV2	Synthetic	Chlamydomonas-derived ambient light-activatable multi-characteristic opsin	-	vMCO-010	Stargardt Disease	Ophthalmology	II	NCT05417126	Completed	Undisclosed	Single intravitreal injection	1.2E11 VG/eye	Undisclosed
Neurophth Therapeutics	China	AAV2	-	-	-	NFS-04	Optic Neuropathy	Ophthalmology	Pre	NA	NA	Undisclosed	Undisclosed	Undisclosed	Undisclosed
Neurophth Therapeutics	China	AAV2	ND4	NADH dehydrogenase, subunit 4 (complex I)	1.47	NFS-02	Lebel Hereditary Optic Neuropathy	Ophthalmology	II/III	NCT03153293	Active, not recruiting	Undisclosed	Single IVT Injection of 2 dose levels	0.05 mL. 5.0E9 VG/0.05 mL, 1.0E10 VG/0.05 mL,	Undisclosed
Neurophth Therapeutics	China	AAV2	ND4	NADH dehydrogenase, subunit 4 (complex I)	1.47	NFS-01	Lebel Hereditary Optic Neuropathy	Ophthalmology	I/II	NCT05293626	Recruiting	Undisclosed	Intraocular injection of 2 dose levels	0.05 mL/eye/dose: 0.5E9 VG, 1.5E9 VG, 3.0E9 VG, 4.5E9 VG	Undisclosed
Neurophth Therapeutics	China	AAV2	OPA1	Dynamin-like 120 kDa	3.05	NFS-05	Autosomal Dominant Optic Atrophy	Ophthalmology	Pre	NA	NA	Undisclosed	Undisclosed	Undisclosed	Undisclosed
Neurophth Therapeutics	China	-	Synthetic	antiVEGF	-	NFS-10	Vascular Retinopathy	Ophthalmology	Pre	NA	NA	Undisclosed	Undisclosed	Undisclosed	Undisclosed
Neushen Therapeutics	China	-	SOD1	Superoxide dismutase 1	0.46		Amyotrophic lateral sclerosis	Neurology	Pre	NA	NA	Undisclosed	Undisclosed	Undisclosed	Undisclosed
Nightstar Therapeutics	USA	-	ABCA4	ATP-Binding Cassette Sub-Family A Member 4	6.81	NST-ABCA4	Stargardt Disease	Ophthalmology	Pre	NA	NA	Dual AAV	Undisclosed	Undisclosed	Undisclosed
Nightstar Therapeutics	USA	AAV2	CHM	Rab escort protein-1 (REP-1)	1.96	NST-REP1	Choroideremia	Ophthalmology	I/II	NCT02077361	Completed	Undisclosed	Subretinal injection of 0.10 ml	Undisclosed	Undisclosed
Nightstar Therapeutics/Biogen	USA	AAV8	RPGR	Retinitis pigmentosa GTPase regulator	3.45	NST-RPGR/BIIB-112	X-linked retinitis pigmentosa	Ophthalmology	I/II	NCT03116113	Completed	Undisclosed	Subretinal injection of 6 dose levels	Undisclosed	Undisclosed
Novartis	EU (Switzerland)	-	MECP2	Methyl-CpG binding protein 2	1.49	AVXS-201	Rett syndrome	Neurology	Pre	NA	NA	Undisclosed	Undisclosed	Undisclosed	Undisclosed
Novartis	EU (Switzerland)	-	SMN1	Survival of motor neuron 1	0.88	OAV101	Spinal muscular atrophy	Neuromuscular	III	NCT05335876	Recruiting	Undisclosed	One-time intravenous (IV) infusion or intrathecal (IT) injection	Undisclosed	Undisclosed
Novartis/Gyroscope Therapeutics	EU (Switzerland)	-	-	-	-	PPY988	Geographic Atrophy	Ophthalmology	I/II	NCT04437368	Active, not recruiting	Undisclosed	Single subretinal injection of 2 dose levels	Undisclosed	Undisclosed
Novartis/Spark Therapeutics	EU (Switzerland)	AAV2	RPE65	Retinal pigment epitelium-specific protein 65 kDa	1.65	Luxturna (voretigene neparvovec-rzyl)	Retinal dystrophy RPE65	Ophthalmology	Approved	NCT03597399	Active, not recruiting	Undisclosed	Subretinal administration to both eyes	Undisclosed	Undisclosed
Ocugen	USA	AAV8	NR2E3	nuclear receptor subfamily 2 group E member 3	1.23	OCU400	Retinitis Pigmentosa	Ophthalmology	I/II	NCT05203939	Recruiting	Undisclosed	subretinal injection of 3 dose levels	1.66E10 VG/mL, 3.33E10 VG/mL, 1.66E11 VG/mL	Undisclosed
Ocugen	USA	-	RORA	RAR related orphan receptor A	1.57	OCU410ST	Stargardt Disease	Ophthalmology	Pre	NA	NA	Undisclosed	Undisclosed	Undisclosed	Undisclosed
Ocugen	USA	-	RORA	RAR related orphan receptor A	1.57	OCU410	Dry AMD	Ophthalmology	Pre	NA	NA	Undisclosed	Undisclosed	Undisclosed	Undisclosed
Otovia Therapeutics	China	-	OTOF	Otoferlin	5.99	OTOF101N+OTOF101C	OTOF-related hearing loss	Otolaryngology	Pre	NCT05901480	Recruiting	Undisclosed	Intracochlear injection	Undisclosed	Undisclosed
Passage Bio	USA	-	-	-	-	-	Temporale lobe epilepsy	Neurology	Pre	NA	NA	Undisclosed	Undisclosed	Undisclosed	Undisclosed
Passage Bio	USA	-	ARSA	arylsulfatase A	1.52	PBML04	Metachromatic Leukodystrophy	Metabolic	Pre	NA	NA	Undisclosed	Undisclosed	Undisclosed	Undisclosed
Passage Bio	USA	-	C9orf72	C9orf72-SMCR8 complex subunit	1.44	PBAL05	Amyotrophic lateral sclerosis	Neurology	Pre	NA	NA	Undisclosed	Undisclosed	Undisclosed	Undisclosed
Passage Bio	USA	AAVhu68	GALC	Galactosylceramidase	2.06	PBKR03	Krabbe disease	Metabolic	I/II	NCT04771416	Active, not recruiting	Undisclosed	One-time dose administered into the cisterna magna of 2 dose levels	1.5E11 GC/g, 5.0E11 GC/g	Undisclosed
Passage Bio	USA	AAVhu68	GLB1	Beta-Galactosidase	2.03	PBGM01	GM1 gangliosidosis	Metabolic	I/II	NCT04713475	Recruiting	Undisclosed	Interventional injection into the cisterna magna	3.3E10 GC/g, 1.1E11 GC/g, 2.2E11 GC/g ( gene copy per gram of estimated brain weight)	Undisclosed
Passage Bio	USA	AAV1	GRN	Granulin precursor	1.78	PBFT02	Frontotemporal demetia	Neurology	I/II	NCT04747431	Recruiting	Undisclosed	One-time dose administered into the cisterna magna	3.3E10 GC/g, 1.1E11 GC/g, 2.2E11 GC/g ( gene copy per gram of estimated brain weight)	Undisclosed
Passage Bio	USA	-	HTT	Huntingtin	9.42	-	Huntington's disease	Neurology	Pre	NA	NA	Undisclosed	Undisclosed	Undisclosed	Undisclosed
Pfizer	USA	AAV	ATP7B	ATPase copper transporting beta	4.40	VTX-801	Wilson's disease	Metabolic	I	NCT04537377	Recruiting	Copy of function gene	Single dose intravenous (IV) administration of 3 dose levels	Undisclosed	Undisclosed
Pfizer	USA	AAV9	DMD	Dystrophin	11.05	PF-06939926	Duchenne muscular dystrophy	Neuromuscular	III	NCT03362502	Active, not recruiting	Mini Dystrophin Opti-Dys.delta.3978 (N-terminushinge regions H1, H3, H4 spectrine like repeats R1, R2, R22-24 and the c-terminal Cystein rich region	Single intravenous infusion of 2 dose levels	Undisclosed	Undisclosed
Pfizer	USA	AAV6	F8	Factor VIII	7.05	PF-07055480	Hemophilia A (coagulation factor VIII)	Hematology	III	NCT03061201	Active, not recruiting	B-domain-deleted F8	Undisclosed	Undisclosed	Undisclosed
Pfizer	USA	AAV8	FIX	Factor IX	1.38	PF-06838435 (Fidanacogene Elaparvovec)	Hemophilia B (coagulation factor IX)	Hematology	III	NCT03861273	Recruiting	Undisclosed	Introvenously administration	Undisclosed	Undisclosed
Pfizer/Spark Therapeutics	USA	AAV2	FIX	Factor IX	1.38	Idanacogene elaparvovec	Hemophilia B (coagulation factor IX)	Hematology	III	NCT03861273	Recruiting	Undisclosed	Introvenously administration	Undisclosed	Undisclosed
Prevail Therapeutics	USA	AAV9	PGRN	Progranulin protein	1.78	PR-006	Frontotemporal demetia	Neurology	I/II	NCT04408625	Recruiting	Undisclosed	Single intravenous infusion of 3 dose levels	Undisclosed	Undisclosed
Prevail Therapeutics	USA	-	GBA1	Glucosylceramidase beta 1	1.61	PR001	Gaucher disease type II	Metabolic	I/II	NCT04411654	Active, not recruiting		intracisternal administration of 2 dose levels	Undisclosed	Undisclosed
PTC Therapeutics	EU (Spain)	-	-	-	-	-	Amyotrophic lateral sclerosis	Neurology	Pre	NA	NA	Undisclosed	Undisclosed	Undisclosed	Undisclosed
PTC Therapeutics	EU (Spain)	-	-	-	-	GT-RLN	Cognitive Disorders	Neurology	Pre	NA	NA	Undisclosed	Undisclosed	Undisclosed	Undisclosed
PTC Therapeutics	EU (Spain)	-	-	-	-	-	Mitochonrial disease associated seizures	Neurology	Pre	NA	NA	Undisclosed	Undisclosed	Undisclosed	Undisclosed
PTC Therapeutics	EU (Spain)	-	-	-	-	-	Spinocerebral ataxia type 3	Neurology	Pre	NA	NA	Undisclosed	Undisclosed	Undisclosed	Undisclosed
PTC Therapeutics	EU (Spain)	AAV2	AADC	Aromatic L-amino acid decarboxylase	1.44	GT-AADC	AADC deficiency	Metabolic	Approved	NCT01395641	Completed	Undisclosed	Intracerebral infusion into bilateral putamen	Undisclosed	Undisclosed
PTC Therapeutics	EU (Spain)	-	FXN	Frataxin	0.63	GT-FA	Friedreich's Ataxia	Neurology	Pre	NA	NA	Undisclosed	Undisclosed	Undisclosed	Undisclosed
PTC Therapeutics	EU (Spain)	-	PAH	Phenylalanine hydroxylase	1.35	-	Phenylketonuria	Metabolic	Pre	NA	NA	Undisclosed	Undisclosed	Undisclosed	Undisclosed
PTC Therapeutics	EU (Spain)	-	UBE3A	ubiquitin protein ligase E3A	2.625	GT-AS	Angelman syndrome	Neurology	Pre	NA	NA	Undisclosed	Undisclosed	Undisclosed	Undisclosed
Ray Therapeutics	USA	-	-	-	-	RTx-015	Retinitis Pigmentosa	Ophthalmology	Pre	NA	NA	Undisclosed	Undisclosed	Undisclosed	Undisclosed
RegenX Bio	USA	AAV8	DMD	Dystrophin	11.05	RGX-202	Duchenne muscular dystrophy	Neuromuscular	I/II	NCT05693142	Recruiting	Micro DMD	One-time intravenous infusion of 2 dose levels	1.0E14 GC/kg, 2.0E14 GC/kg	Undisclosed
RegenX Bio	USA	AAV9	IDS	Iduronate-2-sulfotase	1.65	RGX-121	Hunter syndrome (Mucopolysaccharidosis type II)	Metabolic	III	NCT03566043	Active, not recruiting	Undisclosed	Undisclosed	1.3E10GC/g, 6.5E10 GC/g, 2.0E11 GC/g,	Undisclosed
RegenX Bio	USA	AAV9	IDUA	alpha-l-iduronidase	1.96	RGX-111	Hurler syndrome (Mucopolysaccharidosis type I)	Metabolic	I/II	NCT03580083	Active, not recruiting	Undisclosed	Undisclosed	1.0E10 GC/g, 5.0E10 GC/g	Undisclosed
RegenX Bio	USA	AAV8	LDLR	Low density lipoprotein receptor	2.58	-	Homozygous Familian Hyperholesterolimia	Metabolic	I/II	NCT02651675	Terminated	Undisclosed	Undisclosed	2.5E12 GC/kg, 7.5E12 GC/kg	Terminated by Sponsor for Business Reasons
RegenX Bio	USA	AAV9	TPP1	Tripeptidyl peptidase 1	1.69	RGX-181	Batten Disease	Neurology	Pre	NA	NA	Undisclosed	Undisclosed	Undisclosed	Undisclosed
RegenX Bio	USA	AAV9	TPP1	Tripeptidyl peptidase 1	1.69	RGX-381	Batten Disease	Ophthalmology	I/II	NCT05791864	Active, not recruiting	Undisclosed	Single subretinal dose in study eye of 2 dose levels	2.0E10 GC/eye, 6.0E10 GC/eye	Undisclosed
Roche/Sarepta	EU (Switzerland)	AAVrh74	DMD	Dystrophin	11.05	SRP-9001/RG6356	Duchenne muscular dystrophy	Neuromuscular	III	NCT03769116	Completed	Micro DMD	Single IV infusion	Undisclosed	Undisclosed
Roche/Spark therapeutics	EU (Switzerland)	-	F8	Factor VIII	7.05	SPK-8011/RG6357	Hemophilia A (coagulation factor VIII)	Hematology	II	NCT03003533	Completed	Undisclosed	Intravenous (IV) injections	Undisclosed	Undisclosed
Roche/Spark therapeutics	EU (Switzerland)	-	F8	Factor VIII	7.05	SPK-8016/RG6358	Hemophilia A (coagulation factor VIII)	Hematology	II	NCT03734588	Active, not recruiting	Undisclosed	Single intravenous (IV) administration	Undisclosed	Undisclosed
Rocket Pharmaceuticals	USA	AAV9	BAG3	BAG cochaperon 3	1.72	AAV BAG-3-DCM	BAG3-associated dilated cardiomyopathy	Cardiovascular	Pre	NA	NA	Undisclosed	Undisclosed	Undisclosed	Undisclosed
Rocket Pharmaceuticals	USA	AAV9	LAMP2	Lysosomal associated membrane protein 2	1.23	AAV RP-A501	Danon disease	Cardiovascular	I	NCT03882437	Active, not recruiting	Undisclosed	Single intravenous (IV) infusion of 3 dose levels	Undisclosed	Undisclosed
Rocket Pharmaceuticals	USA	AAVrh74	PKP2	Plakophilin 2	2.51	AAV RP-A601 PKP2-ACM	Arrhythmogenic cardiomyopathy	Cardiovascular	Pre	NA	NA	Undisclosed	Undisclosed	Undisclosed	Undisclosed
Sangamo Therapeutics	USA	AAV2/6	FIX	Factor IX	1.38	SB-FIX-1501	Hemophilia B (coagulation factor IX)	Hematology	I/II	NCT02695160	Terminated	Undisclosed	Administration of 3 dose levels	Undisclosed	Undisclosed
Sangamo Therapeutics	USA	AAV2/6	GLA	Alpha-galactosidase A	1.28	ST-920	Fabry disease	Metabolic	I/II	NCT04046224	Active, not recruiting	Undisclosed	Single intravenous (IV) infusion of 4 dose levels	0.5E13 VG/kg, 1.0E13 VG/kg, 3.0E13 VG/kg, 5.0E13 vg/kg	Undisclosed
Sangamo Therapeutics	USA	AAV2/6	IDUA	alpha l-iduronidase	1.96	SB-318	Hurler syndrome (Mucopolysaccharidosis type I)	Metabolic	I/II	NCT02702115	Terminated	Undisclosed	intravenous (IV) infusion of 3 dose levels	1.0E13 VG/kg, 5.0E13 VG/kg, 1.2E14 VG/kg	All three subjects dosed in the study have rolled over to the Long-Term Follow-up Study IVPRP-LT01 (NCT04628871)
Sangamo Therapeutics	USA	AAV2	NGF	Nerve growth factor	0.72	CERE-110	Alzheimer's disease	Neurology	II	NCT00087789	Completed	Undisclosed	injections to target the basal forebrain region of the brain containing the nucleus basalis of Meynert (NBM)	2.0E10 VG, 1.0E11 VG, 2.0E11 VG	Undisclosed
Sardocor	USA	AAV1	SERCA2a	Sarto(endo)plasmic reticulum Ca2+ATPase 2a	3.12	SRD-001	Heart failure with reduced ejection fraction	Cardiovascular	I/II	NCT04703842	Recruiting	Undisclosed	One-time intracoronary infusion	3.0E13-4.5E13 VG	Undisclosed
Sarepta Therapeutics	USA	-	ANO5	Anoctamin-5	2.74	SRP-9006	Limb-girdle muscular dystrophy type 2D (LGMD2L/R12)	Neuromuscular	Pre	NA	NA	Undisclosed	Undisclosed	Undisclosed	Undisclosed
Sarepta Therapeutics	USA	-	CAPN3	Calpain-3	2.46	SRP-9010	Limb-girdle muscular dystrophy type 2D (LGMD2A/R1)	Neuromuscular	Pre	NA	NA	Undisclosed	Undisclosed	Undisclosed	Undisclosed
Sarepta Therapeutics	USA	AAVrh74	DMD	Dystrophin	11.05	SRP-9001 (delandistrigene moxeparvovec-rokl)	Duchenne muscular dystrophy	Neuromuscular	Approved	NCT03769116	Completed	Micro Dystrophin	Single IV infusion	Undisclosed	Undisclosed
Sarepta Therapeutics	USA	AAVrh74	DYSF	Dysferlin	6.35	SRP-6004	Dysferlinopathy	Neuromuscular	I/II	NCT05906251	Active, not recruiting	Undisclosed	Single IV infusion	Undisclosed	Undisclosed
Sarepta Therapeutics	USA	AAVrh74	GALGT2	beta-1,4-N-acetyl-galactosaminyltransferase 2	1.53	GALGT2	Duchenne muscular dystrophy	Neuromuscular	I/II	NCT03333590	Active, not recruiting	Undisclosed	One time to each of the lower limbs through the femoral artery using an intravascular limb infusion technique (ILI)	2.5E13 VG/kg per leg, 5.0E13 VG/kg per leg	Undisclosed
Sarepta Therapeutics	USA	-	LGMD2C/R5	Sarcoglican gamma	0.87	SRP-9005	Limb-girdle muscular dystrophy type 2D (LGMD2C/R5)	Neuromuscular	Pre	NCT04475926	Recruiting	Undisclosed	Undisclosed	Undisclosed	Undisclosed
Sarepta Therapeutics	USA	AAVrh74	LGMD2E	beta-sarcoglican	0.95	SRP-9003	Limb-girdle muscular dystrophy type 2E/R4	Neuromuscular	I/II	NCT03652259	Active, not recruiting	Undisclosed	Single intravenous (IV) infusion	Undisclosed	Undisclosed
Sarepta Therapeutics	USA	AAV1	NTF3	neurotrophin factor 3	0.81	-	Charcot-Marie-Tooth Nueropathy type 1A	Neurology	I/II	NCT03520751	Suspended	Undisclosed	intramuscular injection	8.87E11 VG/kg	Vector has not been produced
Sarepta Therapeutics	USA	AAVrh74	SGCA	Sarcoglican alpha	1.16	SRP-9004 (patidistrogene bexoparvovec)	Limb-girdle muscular dystrophy type 2D (LGMD2D/R3)	Neuromuscular	I/II	NCT01976091	Completed	Undisclosed	Isolated limb infusion (ILI) administration of 3 dose levels	Undisclosed	Undisclosed
Sarepta Therapeutics/Genethron	USA	-	DMD	Dystrophin	11.05	GNT-0004	Duchenne muscular dystrophy	Neuromuscular	I/II/III	2020-002093-27 (France ANSM)	Ongoing	Mini Dystrophin Opti-Dys.delta.3978 (N-terminushinge regions H1, H3, H4 spectrine like repeats R1, R2, R22-24 and the c-terminal Cystein rich region	Undisclosed	Undisclosed	Undisclosed
Selecta bioscience	USA	-	MMUT	Methylmalonil-CoA mutase	2.25	SEL-302	Methylmalonic acidemia	Metabolic	I/II	NCT05778877	Recruiting	Undisclosed	Undisclosed	Undisclosed	Undisclosed
Selecta bioscience	USA	-	OTC	Ornithine transcarbamylase	1.06	SEL-313	Ornithine transcarbamylase deficiency	Metabolic	Pre	NA	NA	Undisclosed	Undisclosed	Undisclosed	Undisclosed
Sensorion	EU (France)	-	GJB2	Gap junction protein beta 2	0.67	GJB2	Congenital hearing loss	Otolaryngology	Pre	NA	NA	Undisclosed	Undisclosed	Undisclosed	Undisclosed
Sensorion	EU (France)	Dual AAV2	OTOF	Otoferlin	5.99	OTOF-GT/SENS-501	OTOF-related hearing loss	Otolaryngology	Pre	NA	NA	Undisclosed	Undisclosed	Undisclosed	Undisclosed
Shanghai Belief-Delivery BioMed Co	China	-	F8	Factor VIII	7.05	BBM-H803	Hemophilia A (coagulation factor VIII)	Hematology	I/II	NCT06111638	Recruiting	Undisclosed	Intravenous infusion of 2 dose levels	1.5E13 VG/kg, 4.5E13 VG/kg	Undisclosed
Shanghai Belief-Delivery BioMed Co	China	-	FIX	Factor IX	1.38	BBM-H901	Hemophilia B (coagulation factor IX)	Hematology	III	NCT05203679	Active, not recruiting	Undisclosed	Intravenous infusion	1.0E13 VG/kg	Undisclosed
Shanghai Vitalgen BioPharma Co	China	-	CYP4V2	Cytochrome P450	1.55	VGR-R01	Bietti Crystalline dystrophy	Ophthalmology	I	NCT05694598	Not yet recruiting	Undisclosed	Single-dose Subretinal Administration	Undisclosed	Undisclosed
Shanghai Vitalgen BioPharma Co	China	-	FIX	Factor IX	1.38	VGB-R04	Hemophilia B (coagulation factor IX)	Hematology	I/II	NCT05441553	Not yet recruiting	Undisclosed	Single IV infusion	Undisclosed	Undisclosed
Sio Gene therapies	USA	AAV9	GLB1	Beta-Galactosidase	2.03	AXO-AAV-GM1	GM1 gangliosidosis	Metabolic	I/II	NCT03952637	Active, not recruiting	Undisclosed	bilateral thalamic (BiTh) and dual intracisterna magna (ICM)/intrathecal (IT) administration into the cerebrospinal fluid (CSF) of 4 dose levels	Undisclosed	Undisclosed
Sio Gene therapies	USA	AAVrh8	HEXA	Beta-Hexosaminidase A	1.59	AXO-AAV-GM2	Tay-Sachs and Sandhoff disease	Metabolic	I	NCT04669535	Active, not recruiting	Undisclosed	bilateral thalamic (BiTh) and dual intracisterna magna (ICM)/intrathecal (IT) administration into the cerebrospinal fluid (CSF) of 4 dose levels	Undisclosed	Undisclosed
Solid Bioscience	USA	-	BAG3	BAG cochaperon 3	1.72	AVB-401BAG3 DCM	BAG3-associated dilated cardiomyopathy	Cardiovascular	Pre	NA	NA	Undisclosed	Undisclosed	Undisclosed	Undisclosed
Solid Bioscience	USA	AAV9	DMD	Dystrophin	11.05	SGT-001	Duchenne muscular dystrophy	Neuromuscular	I/II	NCT03368742	Active, not recruiting	MicroDMD	Single intravenous (IV) infusion of 2 dose levels	Undisclosed	Undisclosed
Solid Bioscience	USA	-	DMD	Dystrophin	11.05	SGT-003	Duchenne muscular dystrophy	Neuromuscular	Pre	NA	NA	MicroDMD	Undisclosed	Undisclosed	Undisclosed
Solid Bioscience	USA	-	FXN	Frataxin	0.63	AVB-202-TT	Friedreich's Ataxia	Neurology	Pre	NA	NA	Undisclosed	Undisclosed	Undisclosed	Undisclosed
SparingVision	EU (France)	-	GIRK	G-protein gated inwardly rectifying potassium	1.50	SPVN20	Retinitis Pigmentosa	Ophthalmology	Pre	NA	NA	Undisclosed	Undisclosed	Undisclosed	Undisclosed
SparingVision	EU (France)	-	RDCVFL	nucleoredoxin like 1	0.63	SPVN06	Rod-cone dystrophy	Ophthalmology	I/II	NCT05748873	Recruiting	Undisclosed	One-time IV administration of 3 dose levels	Undisclosed	Undisclosed
Spark Therapeutics	EU (Switzerland)	AAV8	FIX	Factor IX	1.38	AAV8-hFIX	Hemophilia B (coagulation factor IX)	Hematology	I	NCT01620801	Terminated	Undisclosed	One-time IV vector administration of 3 dose levels	Undisclosed	Undisclosed
StrideBio	USA	-	-	-	-	STRX-340	Hypertrophic cardiomyopathy	Cardiovascular	Pre	NA	NA	Undisclosed	Undisclosed	Undisclosed	Undisclosed
StrideBio	USA	-	PKP2	Plakophilin 2	2.51	STRX-330	Arrhythmogenic cardiomyopathy	Cardiovascular	Pre	NA	NA	Undisclosed	Undisclosed	Undisclosed	Undisclosed
StrideBio/Sarepta	USA	-	MECP2	Methyl-CpG binding protein 2	1.49	STRX-230	Rett syndrome	Neurology	Pre	NA	NA	Undisclosed	Undisclosed	Undisclosed	Undisclosed
StrideBio/Sarepta	USA	-	NPC1/NPC2	NPC intracellular cholesterol transporter 1/2	3.83/0.45	STRX-210	Niemann-Pick disease type C	Metabolic	Pre	NA	NA	Undisclosed	Undisclosed	Undisclosed	Undisclosed
StrideBio/Sarepta	USA	-	SCN1A/SCN2A	Sodium Voltage-gated channel alpha subunit 1/2	6.03/6.00	STRX-240	Dravet syndrome	Neurology	Pre	NA	NA	Undisclosed	Undisclosed	Undisclosed	Undisclosed
StrideBio/Sarepta	USA	-	UBE3A	Ubiquitin protein ligase E3A	2.625	STRX-220	Angelman Syndrome	Neurology	Pre	NA	NA	Undisclosed	Undisclosed	Undisclosed	Undisclosed
StrideBio/Takeda	USA	-	FXN	Frataxin	0.63	STRX-110	Friedreich's Ataxia	Neurology	Pre	NA	NA	Undisclosed	Undisclosed	Undisclosed	Undisclosed
Tacere Therapeutics	USA	-	anti-HCV shRNA	-	-	TT-034	Hepatitis C	Viral	I/II	NCT01899092	Completed	RNA interference	Intrastriatal Infusion of 2 dose levels	Undisclosed	Undisclosed
Takara Bio	Japan	-	AADC	Aromatic L-amino acid decarboxylase	1.44	AAV-hAADC-2	Parkinson's disease	Neurology	I/II	NCT00229736	Terminated	Undisclosed	bilateral intra-putaminal infusion of 2 dose levels	3.0E11 VG, 9.0E11 VG	Another clinical study for regulatory approval is planned
Takeda/Baxalta/Shire	Japan	AAV8	F8	Factor VIII	7.05	TAK-754/BAX-888	Hemophilia A (coagulation factor VIII)	Hematology	I/II	NCT03370172	Active, not recruiting	B-domain-deleted F8	Intra-articular administration of 2 dose levels	1.0E10 VG/mL, 1.0E11 VG/mL	Undisclosed
Takeda/Baxalta/Shire	Japan	AAV8	FIX	Factor IX	1.38	AskBio009	Hemophilia B (coagulation factor IX)	Hematology	I/II	NCT01687608	Active, not recruiting	Undisclosed	Peripheral IV infusion of 3 dose levels		Undisclosed
Takeda/Baxalta/Shire	Japan	AAV8	FIX	Factor IX	1.38	TAK-748	Hemophilia B (coagulation factor IX)	Hematology	I/II	NCT04394286	Terminated	Undisclosed	Single dose IV injection	Undisclosed	Takeda has decided to not further develop the SHP648 (TAK-748) program. No subjects have been dosed with SHP648. The decision to terminate study SHP648-101 is not due to any safety concerns.
Targeted genetic corporation	USA	AAV2	TNFR:Fc	Fusion TNFR-IgG1 Fc	-	tgAAC94	Inflammatory Arthritis	Autoimmune disease	I/II	NCT00617032	Completed	Undisclosed	Intra-articular administration of 2 dose levels	1.0E10 Nase resistant particles (DRP) / mL, 1.0E11 Nase resistant particles (DRP) / mL	Undisclosed
Taysha Gene Therapies	USA	AAV9	CLN1	Palmitoyl-protein thioesterase 1	0.91	TSHA-118	CLN1 disease	Neurology	Pre	NA	NA	Undisclosed	Undisclosed	Undisclosed	Taysha Gene Therapies has discontinued its TSHA-120 development for gene therapy following a Type C meeting with the US Food and Drug Administration (FDA)
Taysha Gene Therapies	USA	AAV9	GAN	Gigaxonin	1.79	TSHA-120	Giant axonal neuropathy	Neurology	I/II	NCT02362438	Terminated	Undisclosed	Single Intrathecal Administration of 2 dose levels	Undisclosed	Taysha is discontinuing development of TSHA-120 in GAN due to challenges with study design feasibility for potential Biologics License Application (BLA) submission
Taysha Gene Therapies	USA	AAV9	MECP2	Methyl-CpG binding protein 2	1.49	TSHA-102	Rett syndrome	Neurology	I/II	NCT05606614	Recruiting	Undisclosed	One-time intrathecal (IT) administration of 2 dose levels	Undisclosed	Undisclosed
Taysha Gene Therapies	USA	-	SLC13A5	Solute carrier family 13 member 5	1.7	TSHA-105	SLC13A5 deficiency	Neurology	Pre	NA	NA	Undisclosed	Undisclosed	Undisclosed	Undisclosed
Tenaya Therapeutics	USA	-	-	-	-	DWORF	Dilated cardiomyopathy	Cardiovascular	Pre	NA	NA	Undisclosed	Undisclosed	Undisclosed	Undisclosed
Tenaya Therapeutics	USA	-	DWORF	Small transmembrane regulator of ion transport 1	0.10	AAV:DWORF	Heart failure with reduced ejection fraction	Cardiovascular	Pre	NA	NA	Undisclosed	Undisclosed	Undisclosed	Undisclosed
Tenaya Therapeutics	USA	-	MYBPC3	myosin binding protein 3	3.81	TN-201	Genetic Hypertrophic cardiomyopathy	Cardiovascular	I/II	NCT05836259	Recruiting	Undisclosed	Single (One-time) intravenous dose of 2 dose levels	3.0E13 VG/kg, 6.0E13 VG/kg	Undisclosed
Tenaya Therapeutics	USA	-	PKP2	Plakophilin 2	2.51	TN-401	Arrhythmogenic cardiomyopathy	Cardiovascular	Pre	NA	NA	Undisclosed	Undisclosed	Undisclosed	Undisclosed
Ultragenyx Pharmaceutical	USA	AAV9	ATP7B	ATPase copper transporting beta	4.40	UX701	Wilson's disease	Metabolic	I/II/III	NCT04884815	Recruiting	Copy of function gene	Single peripheral intravenous (IV) infusion of 3 dose levels	Undisclosed	Undisclosed
Ultragenyx Pharmaceutical	USA	AAV9	CDKL5	Cycline dependent kinase like 5	3.09	UX055	CDKL5 deficiency disorder	Metabolic	Pre	NA	NA	Undisclosed	Undisclosed	Undisclosed	Undisclosed
Ultragenyx Pharmaceutical	USA	-	DMD	Dystrophin	11.05	UX810	Duchenne muscular dystrophy	Neuromuscular	Pre	NA	NA	MicroDMD	Undisclosed	Undisclosed	Undisclosed
Ultragenyx Pharmaceutical	USA	AAVrh10	FIX	Factor IX	1.38	DTX101	Hemophilia B (coagulation factor IX)	Hematology	I/II	NCT02618915	Terminated	Undisclosed	intravenous injection through a peripheral limb vein	3.0E13 VG/kg	Terminated due to lack of efficacy seen in patients with advanced MPS IIIA disease. The patients will be followed up annually for safety until five years post dosing
Ultragenyx Pharmaceutical	USA	AAV8	G6Pase-α	glucose-6-phosphatase-alpha	1.07	DTX401	Glycogen storage disease type Ia	Metabolic	III	NCT03517085	Completed	Undisclosed	single peripheral intravenous (IV) infusion of 2 dose levels	1.6E12 VG/kg, 5.0E12 VG/kg	Sponsor decision; not due to any safety concerns related to DTX101.
Ultragenyx Pharmaceutical	USA	AAV8	OTC	Ornithine transcarbamylase	1.06	DTX301	Ornithine transcarbamylase deficiency	Metabolic	III	NCT05345171	Recruiting	Undisclosed	Single, peripheral intravenous (IV) infusion of 3 dose lebels	Undisclosed	Undisclosed
Ultragenyx Pharmaceutical	USA	AAV9	SGSH	N-sulfoglucosamine sulfohydrolase	1.52	UX111	Mucopolysaccharidosis type IIIa (Sanfilippo type A)	Metabolic	III	NCT04088734	Terminated	Undisclosed	single peripheral intravenous (IV) infusion	Undisclosed	Terminated due to lack of efficacy seen in patients with advanced MPS IIIA disease. The patients will be followed up annually for safety until five years post dosing
UniQure	EU (Netherlands)	-	APOE	apolipoprotein E	0.95	AMT240	Alzheimer's disease	Neurology	Pre	NA	NA	Exon skipping	Undisclosed	Undisclosed	Undisclosed
UniQure	EU (Netherlands)	-	C9orf72	c9orf72-SMCR8 complex subunit	1.44	AMT161	Amyotrophic lateral sclerosis	Neurology	Pre	NA	NA	Undisclosed	Undisclosed	Undisclosed	Undisclosed
UniQure	EU (Netherlands)	AAV5	GLA	galactosidase alpha	1.28	AMT191	Fabry disease	Metabolic	Pre	NA	NA	Undisclosed	Undisclosed	Undisclosed	Undisclosed
UniQure	EU (Netherlands)	AAV5	HTT	Huntingtin	9.42	AMT130	Huntington's disease	Neurology	I/II	NCT05243017	Recruiting	intisense oligonucleotides (exon 1)	Intravenous infusion	Undisclosed	Undisclosed
UniQure	EU (Netherlands)	-	LGI1	leucine rich glioma inactivated 1	1.67	AMT260	Temporale lobe epilepsy	Neurology	Pre	NA	NA	Undisclosed	One time MRI-guided stereotaxic infusion into the brain of 2 dose levels	6.0E12 GC, 6.0E13 GC	Undisclosed
UniQure	EU (Netherlands)	AAV1	LPL	lipoprotein lipase	1.42	Alipogene tiparvovec (Glybera)	Lipoprotein lipase deficiency	Metabolic	Approved	NCT03293810	Completed	Undisclosed	Intramuscular injections	1.0E12 GC/kg	Undisclosed
UniQure	EU (Netherlands)	-	SNCA	alpha synuclein	2.71	AMT210	Parkinson's disease	Neurology	Pre	NA	NA	Undisclosed	Undisclosed	Undisclosed	Undisclosed
UniQure	EU (Netherlands)	AAVrh10	SOD1	Superoxide dismutase 1	0.46	AMT162	Amyotrophic lateral sclerosis	Neurology	I/II	NCT06100276	Not yet recruiting	Knock down of SOD1	Intrathecal (IT) infusion	Undisclosed	Undisclosed
UniQure/CSL Behring	EU (Netherlands)	AAV5	FIX	Factor IX	1.38	AMT061 (Etranacogene dezaparvovec)	Hemophilia B (coagulation factor IX)	Hematology	Approved	NCT03569891	Active, not recruiting	Undisclosed	Intravenous infusion	2.0E13 GC/kg	Undisclosed
Vertex Pharmaceuticals	USA	AAV9	DMD	Dystrophin	11.05	-	Duchenne muscular dystrophy	Neuromuscular	Pre	NA	NA	CRISPR-Cas9	Undisclosed	Undisclosed	Undisclosed
ViGeneron	EU (Germany)	-	-	-	-	-	Age-related macular degeneration	Ophthalmology	Pre	NA	NA	Undisclosed	Undisclosed	Undisclosed	Undisclosed
ViGeneron	EU (Germany)	-	-	-	-	VG-901	Retinitis Pigmentosa	Ophthalmology	Pre	NA	NA	Undisclosed	Undisclosed	Undisclosed	Undisclosed
ViGeneron	EU (Germany)	-	ABCA4	ATP-Binding Cassette Sub-Family A Member 4	6.81	VG-801	Stargardt Disease	Ophthalmology	Pre	NA	NA	Dual AAV	Undisclosed	Undisclosed	Undisclosed
Vivet Therapeutics	EU (France)	-	ABCB11	Bile salt extra pump transporter	3.96	VTX-802/803	Progressive Familial Intrahepatic Cholestatic	Metabolic	Pre	NA	NA	Undisclosed	Undisclosed	Undisclosed	Undisclosed
Vivet Therapeutics	EU (France)	-	ABCB4	phosphatidylcholine translocator	3.69	VTX-802/803	Progressive Familial Intrahepatic Cholestatic	Metabolic	Pre	NA	NA	Undisclosed	Undisclosed	Undisclosed	Undisclosed
Vivet Therapeutics	EU (France)	-	ASS1	Argininosuccinate synthase	1.23	VTX-804	Citrullinumia type I	Metabolic	Pre	NA	NA	Undisclosed	Undisclosed	Undisclosed	Undisclosed
Vivet Therapeutics	EU (France)	-	ATP8B1	aminophospholipid flippase	3.75	VTX-802/803	Progressive Familial Intrahepatic Cholestatic	Metabolic	Pre	NA	NA	Undisclosed	Undisclosed	Undisclosed	Undisclosed
Voyager Therapeutics	USA	-	FXN	Frataxin	0.63	VY-FXH01	Friedreich's Ataxia	Neurology	Pre	NA	NA	Undisclosed	Undisclosed	Undisclosed	Undisclosed
Voyager Therapeutics	USA	AAV1	HTT	Huntingtin	9.42	VY-HTT01	Huntington's disease	Neurology	I	NCT04885114	Withdrawn	RNA interference	Single dose, neurosurgically infused, bilaterally into the striatum	7.5E11 VG, 1.5E12 GV, 4.7E12 VG	We have discontinued our 1st generation HD program with the VYTAL Study & have initiated a 2nd generation program using a novel, proprietary AAV capsid that may enable intravenous administration & achieve widespread distribution to affected tissue.
Voyager Therapeutics	USA	-	SOD1	Superoxide dismutase 1	0.46	VY-SOD102	Amyotrophic lateral sclerosis	Neurology	Pre	NA	NA	Undisclosed	Undisclosed	Undisclosed	Undisclosed
Voyager Therapeutics/Neurocrine Bioscience	USA	-	GBA1	glucosylceramidase beta 1	1.61	VY-AADC	Parkinson's disease	Neurology	I/II	NCT01973543	Completed	Undisclosed	Intravenous infusion	Undisclosed	Undisclosed
