# Supplementary material for: Optimization strategies and advances in the research and development of AAV‐based gene therapy to deliver large transgenes
Source: Clin Transl Med. 2024 Mar 15;14(3):e1607. doi: 10.1002/ctm2.1607 (PMC10941601; doi:10.1002/ctm2.1607)
Supplement: Supplementary file 2 — Table 2 ASO drugs delivered by AAV. [file CTM2-14-e1607-s002.xlsx]

## Sheet: Лист1
Company	Country	Viral Vector	Gene	Protein	Gene size, kb	Drug name	Disease	Field	Phase	№ ClinicalTrails	Status	Method
Astellas	Japan	-	DMPK	Myotonin-protein kinase	1.887	AT-466	Myotonic Dystrophy Type 1	Neuromuscular	Pre	-	Ongoing	AAV-antisence oligonucleotide
Astellas	Japan	AAV9	DMD	Dystrophin	11.05	AT-702	Duchenne muscular dystrophy	Neuromuscular	Pre	NCT04240314	Terminated	AAV-antisence oligonucleotide, exon 2 skipping
Astellas	Japan	-	DMD	Dystrophin	11.05	AT-751	Duchenne muscular dystrophy	Neuromuscular	Pre	-	Terminated	AAV-antisence oligonucleotide, exon 51 skipping
Astellas	Japan	-	DMD	Dystrophin	11.05	AT-753	Duchenne muscular dystrophy	Neuromuscular	Pre	-	Terminated	AAV-antisence oligonucleotide, exon 53 skipping
UniQure	EU (Netherlands)	AAV5	HTT	Huntingtin	9.42	AMT130	Huntington's disease	Neurology	I/II	NCT05243017	Ongoing	Antisense oligonucleotides (exon 1)
Voyager Therapeutics	USA	AAV1	HTT	Huntingtin	9.42	VY-HTT01	Huntington's disease	Neurology	I	NCT04885114	Ongoing	RNA interference
Tacere Therapeutics	USA	-	anti-HCV shRNA	-	-	TT-034	Hepatitis C	Infectious disease	I/II	NCT01899092	Ongoing	RNA interference
UniQure	EU (Netherlands)	AAVrh10	SOD1	Superoxide dismutase 1	0.46	AMT162	Amyotrophic lateral sclerosis	Neurology	I/II	NCT06100276	Ongoing	RNA interference
UniQure	EU (Netherlands)	-	LGI1	Leucine rich glioma inactivated 1	1.67	AMT260	Temporale lobe epilepsy	Neurology	Pre	-	Ongoing	Supression of kainate receptors
UniQure	EU (Netherlands)	-	APOE	Apolipoprotein E	0.95	AMT240	Alzheimer's disease	Neurology	Pre	-	Ongoing	Exon skiping
UniQure	EU (Netherlands)	-	SNCA	Alpha synuclein	2.71	AMT210	Parkinson's disease	Neurology	Pre	-	Ongoing	RNA interference
AviadoBio	UK	-	-	-	-	AAV-miR-SOD1	Amyotrophic lateral sclerosis	Neurology	Pre	-	Ongoing	RNA interference
AviadoBio	UK	-	-	-	-	AAV-miR-ATXN2	Frontotemporal demetia	Neurology	Pre	-	Ongoing	RNA interference
AviadoBio	UK	-	-	-	-	AAV-C9orf72	Frontotemporal demetia	Neurology	Pre	-	Ongoing	RNA interference
