# Supplementary material for: Optimization strategies and advances in the research and development of AAV‐based gene therapy to deliver large transgenes
Source: Clin Transl Med. 2024 Mar 15;14(3):e1607. doi: 10.1002/ctm2.1607 (PMC10941601; doi:10.1002/ctm2.1607)
Supplement: Supplementary file 3 — Table 3 ‘Big genes’ targeted by AAV‐based gene therapy. [file CTM2-14-e1607-s003.xlsx]

## Sheet: Лист1
Company	Country	Viral Vector	Gene	Protein	Gene size, kb	Drug name	Disease	Field	Phase	№ ClinicalTrails	Status	Method
Abeona Therapeutics Inc	USA	-	ABCA4	ATP-Binding Cassette Sub-Family A Member 4	6.81	ABO-504	Stargardt Disease	Ophthalmology	Pre	NA	Undisclosed	Dual AAV
Astellas	Japan	-	ABCA4	ATP-Binding Cassette Sub-Family A Member 4	6.81	GTSG	Stargardt Disease	Ophthalmology	Pre	NA	Undisclosed	MiniABCA4
Astellas/IVERIC Bio	USA	-	ABCA4	ATP-Binding Cassette Sub-Family A Member 4	6.81	-	Stargardt Disease	Ophthalmology	Pre	NA	Undisclosed	MiniABCA4
Nightstar Therapeutics	USA	-	ABCA4	ATP-Binding Cassette Sub-Family A Member 4	6.81	NST-ABCA4	Stargardt Disease	Ophthalmology	Pre	NA	Undisclosed	Dual AAV
ViGeneron	EU (Germany)	-	ABCA4	ATP-Binding Cassette Sub-Family A Member 4	6.81	VG-801	Stargardt Disease	Ophthalmology	Pre	NA	Undisclosed	Dual AAV
Meira GTx	USA	-	ATP7B	ATPase copper transporting beta	4.40	AAV-ATP7B opti	Wilson's disease	Metabolic	Pre	NA	Undisclosed	Copy of function gene
Pfizer	USA	AAV	ATP7B	ATPase copper transporting beta	4.40	VTX-801	Wilson's disease	Metabolic	I	NCT04537377	Recruiting	Copy of function gene
Ultragenyx Pharmaceutical	USA	AAV9	ATP7B	ATPase copper transporting beta	4.40	UX701	Wilson's disease	Metabolic	I/II/III	NCT04884815	Recruiting	Copy of function gene
Astellas/IVERIC Bio	USA	-	CEP290	Centrosomal protein 290	8.30	-	Lebel congenital amaurosis type 10	Ophthalmology	Pre	NA	Undisclosed	MiniCEP290
Editas Medicine	USA	AAV5	CEP290	centrosomal protein 290	8.30	Edit-101	CEP290-related retinal Degeneration	Ophthalmology	I/II	NCT03872479	Active, not recruiting	CRISPR-Cas9
4D Molecular Tx	USA	A101	CFTR	cystic fibrosis transmembrane conductance regulator	4.44	4D-710	Cystic Fibrosis modulator-ineligible	Pulmonology	I/II	NCT05248230	Recruiting	CFTRΔR
4D Molecular Tx	USA	A101	CFTR	Cystic fibrosis transmembrane conductance regulator	4.44	4D-710	Cystic Fibrosis eligible for modulators	Pulmonology	Pre	NA	Undisclosed	CFTRΔR
Astellas	Japan	AAV9	DMD	Dystrophin	11.05	AT-702	Duchenne muscular dystrophy	Neuromuscular	I/II	NCT04240314	Terminated	AAV-antisense oligonucleotide, exon 2 skipping
Astellas	Japan	-	DMD	Dystrophin	11.05	AT-751	Duchenne muscular dystrophy	Neuromuscular	Pre	NA	Terminated	AAV-antisense oligonucleotide, exon 51 skipping
Astellas	Japan	-	DMD	Dystrophin	11.05	AT-753	Duchenne muscular dystrophy	Neuromuscular	Pre	NA	Terminated	AAV-antisense oligonucleotide, exon 53 skipping
Canbridge Pharm	China	-	DMD	Dystrophin	11.05	-	Duchenne muscular dystrophy	Neuromuscular	Pre	NA	Undisclosed	Undisclosed
Generium	Russia	AAV9	DMD	Dystrophin	11.05	-	Duchenne muscular dystrophy	Neuromuscular	Pre	NA	Undisclosed	Micro DMD
Huida Gene Therapeutics	China	-	DMD	Dystrophin	11.05	HG302	Duchenne muscular dystrophy	Neuromuscular	Pre	NA	Undisclosed	Undisclosed
Marlin Biotech	Russia	AAV9	DMD	Dystrophin	11.05	AAV-DMD	Duchenne muscular dystrophy	Neuromuscular	Pre	NA	Undisclosed	Mini Dystrophin Opti-Dys.delta.3978 (N-terminushinge regions H1, H3, H4 spectrine like repeats R1, R2, R22-24 and the c-terminal Cystein rich region
Pfizer	USA	AAV9	DMD	Dystrophin	11.05	PF-06939926	Duchenne muscular dystrophy	Neuromuscular	III	NCT03362502	Active, not recruiting	Mini Dystrophin Opti-Dys.delta.3978 (N-terminushinge regions H1, H3, H4 spectrine like repeats R1, R2, R22-24 and the c-terminal Cystein rich region
RegenX Bio	USA	AAV8	DMD	Dystrophin	11.05	RGX-202	Duchenne muscular dystrophy	Neuromuscular	I/II	NCT05693142	Recruiting	Micro DMD
Roche/Sarepta	EU (Switzerland)	AAVrh74	DMD	Dystrophin	11.05	SRP-9001/RG6356	Duchenne muscular dystrophy	Neuromuscular	III	NCT03769116	Completed	Micro DMD
Sarepta Therapeutics	USA	AAVrh74	DMD	Dystrophin	11.05	SRP-9001 (delandistrigene moxeparvovec-rokl)	Duchenne muscular dystrophy	Neuromuscular	Approved	NCT03769116	Completed	Micro Dystrophin
Sarepta Therapeutics/Genethron	USA	-	DMD	Dystrophin	11.05	GNT-0004	Duchenne muscular dystrophy	Neuromuscular	I/II/III	2020-002093-27 (France ANSM)	Ongoing	Mini Dystrophin Opti-Dys.delta.3978 (N-terminushinge regions H1, H3, H4 spectrine like repeats R1, R2, R22-24 and the c-terminal Cystein rich region
Solid Bioscience	USA	-	DMD	Dystrophin	11.05	SGT-003	Duchenne muscular dystrophy	Neuromuscular	Pre	NA	Undisclosed	MicroDMD
Solid Bioscience	USA	AAV9	DMD	Dystrophin	11.05	SGT-001	Duchenne muscular dystrophy	Neuromuscular	I/II	NCT03368742	Active, not recruiting	MicroDMD
Ultragenyx Pharmaceutical	USA	-	DMD	Dystrophin	11.05	UX810	Duchenne muscular dystrophy	Neuromuscular	Pre	NA	Undisclosed	MicroDMD
Vertex Pharmaceuticals	USA	AAV9	DMD	Dystrophin	11.05	-	Duchenne muscular dystrophy	Neuromuscular	Pre	NA	Undisclosed	CRISPR-Cas9
Atamyo Therapeutics	UE (France)	-	DYSF	Dysferlin	6.35	LGMD-R2/LGMD2B	limb-girdle muscular dystrophy (LGMD-R2/LGMD2B)	Neuromuscular	Pre	NA	Undisclosed	Undisclosed
Human Stem Cells Institute PJSC	Russia	AAV9	DYSF	Dysferlin	6.35	GT DF 100	Dysferlinopathy	Neuromuscular	Pre	NA	Undisclosed	Dual AAV
Sarepta Therapeutics	USA	AAVrh74	DYSF	Dysferlin	6.35	SRP-6004	Dysferlinopathy	Neuromuscular	I/II	NCT05906251	Active, not recruiting
ASC Therapeutics	USA	-	F8	Factor VIII	7.05	ASC618	Hemophilia A (coagulation factor VIII)	Hematology	I/II	NCT04676048	Recruiting	B-domain deleted codon-optimized human factor VIII
Bayer/Ultragenyx Pharmaceutical	EU (Germany)	-	F8	Factor VIII	7.05	BAY2599023/DTX201	Hemophilia A (coagulation factor VIII)	Hematology	I/II	NCT03588299	Active, not recruiting	B-domain-deleted F8
Biocad	Russia	AAV6	F8	Factor VIII	7.05	ANB-010	Hemophilia A (coagulation factor VIII)	Hematology	I/II	NA	Undisclosed	Undisclosed
BioMarin	USA	AAV5	F8	Factor VIII	7.05	BMN 270: valoctocogene roxaparvovec (ROCTAVIAN™)	Hemophilia A (coagulation factor VIII)	Hematology	Approved	NCT05768386	Active, not recruiting	Short copy of gene F8
Pfizer	USA	AAV6	F8	Factor VIII	7.05	PF-07055480	Hemophilia A (coagulation factor VIII)	Hematology	III	NCT03061201	Active, not recruiting	B-domain-deleted F8
Roche/Spark therapeutics	EU (Switzerland)	-	F8	Factor VIII	7.05	SPK-8011/RG6357	Hemophilia A (coagulation factor VIII)	Hematology	II	NCT03003533	Completed
Roche/Spark therapeutics	EU (Switzerland)	-	F8	Factor VIII	7.05	SPK-8016/RG6358	Hemophilia A (coagulation factor VIII)	Hematology	II	NCT03734588	Active, not recruiting
Shanghai Belief-Delivery BioMed Co	China	-	F8	Factor VIII	7.05	BBM-H803	Hemophilia A (coagulation factor VIII)	Hematology	I/II	NCT06111638	Recruiting
Takeda/Baxalta/Shire	Japan	AAV8	F8	Factor VIII	7.05	TAK-754/BAX-888	Hemophilia A (coagulation factor VIII)	Hematology	I/II	NCT03370172	Active, not recruiting	B-domain-deleted F8
Marlin Biotech	Russia	-	FNLC	Filamin C	8.17	AAV9	FNLC-related cardiomypopathy	Cardiovascular	Pre	NA	Undisclosed	siRNA
Passage Bio	USA	-	HTT	Huntingtin	9.42	-	Huntington's disease	Neurology	Pre	NA	Undisclosed	Undisclosed
UniQure	EU (Netherlands)	AAV5	HTT	Huntingtin	9.42	AMT130	Huntington's disease	Neurology	I/II	NCT05243017	Recruiting	intisense oligonucleotides (exon 1)
Voyager Therapeutics	USA	AAV1	HTT	Huntingtin	9.42	VY-HTT01	Huntington's disease	Neurology	I	NCT04885114	Withdrawn	RNA interference
Atsena therapeutics	USA	AAV.SPR	MYO7A	Myosin VIIa	6.64	ATSN-301	Usher Syndrome (USH1B)	Ophthalmology	Pre	NA	Undisclosed	Dual AAV
Akouos/Eli Lilly	USA	AAVAnc80	OTOF	Otoferlin	5.99	AK-OTOF	Related Hearing loss	Otolaryngology	I/II	NCT05572073	Recruiting	Dual AAV
Decibel Therapeutics	USA	-	OTOF	Otoferlin	5.99	DB OTO	Related Hearing loss	Otolaryngology	I/II	NCT05788536	Recruiting	Dual AAV
Huida Gene Therapeutics	China	-	OTOF	Otoferlin	5.99	HG205	OTOF-related hearing loss	Otolaryngology	I	NCT06025032	Not yet recruiting
Otovia Therapeutics	China	-	OTOF	Otoferlin	5.99	OTOF101N+OTOF101C	OTOF-related hearing loss	Otolaryngology	Pre	NCT05901480	Recruiting
Sensorion	EU (France)	Dual AAV2	OTOF	Otoferlin	5.99	OTOF-GT/SENS-501	OTOF-related hearing loss	Otolaryngology	Pre	NA	Undisclosed	Undisclosed
StrideBio/Sarepta	USA	-	SCN1A/SCN2A	Sodium Voltage-gated channel alpha subunit 1/2	6.03/6.00	STRX-240	Dravet syndrome	Neurology	Pre	NA	Undisclosed	Undisclosed
Decibel Therapeutics	USA	-	STRC	Stereocilin	5.32	AAV.104	Autosomal recessive Hearing loss	Otolaryngology	Pre	NA	Undisclosed	Undisclosed
BridgeBio	USA	-	TSC2	Tuberin	5.22	BBP822	Tuberous Sclerosis	Multisystemic	Pre	NA	Undisclosed	Functional copy of TSC2 gene
Astellas/IVERIC Bio	USA	-	USH2A	Usherin	15.60	-	Usher syndrome type 2A	Ophthalmology	Pre	NA	Undisclosed	MiniUSH2A
Editas Medicine	USA	Dual AAV	USH2A	Usherin	15.60	Edit-102	Usher syndrome type 2A	Ophthalmology	Pre	NA	Undisclosed	CRISPR-Cas9
